# Supplementary material for: The T2T genome assembly of Ziziphus jujuba ‘Huizao’ and pan-genome analyses provide insights into fruit texture diversity in jujube
Source: Mol Hortic. 2026 Jun 5;6:42. doi: 10.1186/s43897-025-00228-1 (PMC13238111; doi:10.1186/s43897-025-00228-1)
Supplement: Supplementary file 4 — Supplementary Material 4. [file 43897_2025_228_MOESM4_ESM.xlsx]

## Sheet: Sheet2
Table S11. Genome variation between 'Huizao' and 'Dongzao' genome detected using Assemblytics
Chr09	1346262	1346314	Assemblytics_w_4	52	+	Deletion	52	0	Chr09:1318716-1318716:+	within_alignment	Chr09	1344258	1346982	Chr09.g27504
Chr09	2137881	2137932	Assemblytics_w_10	51	+	Deletion	51	0	Chr09:2106086-2106086:+	within_alignment	Chr09	2136913	2138623	Chr09.g27648
Chr09	2505447	2505511	Assemblytics_w_12	64	+	Deletion	64	0	Chr09:2466172-2466172:+	within_alignment	Chr09	2504610	2511945	Chr09.g27710
Chr09	2505671	2505671	Assemblytics_w_13	83	+	Insertion	0	83	Chr09:2466332-2466415:+	within_alignment	Chr09	2504610	2511945	Chr09.g27710
Chr09	3907115	3907195	Assemblytics_w_19	80	+	Deletion	80	0	Chr09:4009599-4009599:+	within_alignment	Chr09	3900897	3912173	Chr09.g27910
Chr09	4067029	4067029	Assemblytics_w_20	80	+	Insertion	0	80	Chr09:4169384-4169464:+	within_alignment	Chr09	4064949	4068015	Chr09.g27930
Chr09	4335160	4335160	Assemblytics_w_21	73	+	Insertion	0	73	Chr09:4445671-4445744:+	within_alignment	Chr09	4331273	4337494	Chr09.g27978
Chr09	4707785	4707785	Assemblytics_w_23	59	+	Insertion	0	59	Chr09:4832470-4832529:+	within_alignment	Chr09	4705780	4709454	Chr09.g28042
Chr09	5032088	5032138	Assemblytics_w_24	50	+	Deletion	50	0	Chr09:5145816-5145816:+	within_alignment	Chr09	5030480	5033271	Chr09.g28089
Chr09	7001100	7001100	Assemblytics_w_33	66	+	Insertion	0	66	Chr09:7152295-7152361:+	within_alignment	Chr09	7001099	7004798	Chr09.g28353
Chr09	7091196	7091248	Assemblytics_w_34	52	+	Deletion	52	0	Chr09:7235354-7235354:+	within_alignment	Chr09	7088097	7092866	Chr09.g28368
Chr09	8469397	8469397	Assemblytics_w_41	57	+	Insertion	0	57	Chr09:8592641-8592698:+	within_alignment	Chr09	8462487	8471201	Chr09.g28562
Chr09	9404866	9404866	Assemblytics_w_50	51	+	Insertion	0	51	Chr09:9524514-9524565:+	within_alignment	Chr09	9403659	9411210	Chr09.g28672
Chr09	10452071	10452071	Assemblytics_w_54	70	+	Insertion	0	70	Chr09:10560837-10560907:+	within_alignment	Chr09	10450509	10464910	Chr09.g28754
Chr09	13209863	13209935	Assemblytics_w_63	72	+	Deletion	72	0	Chr09:13300811-13300811:+	within_alignment	Chr09	13208397	13211228	Chr09.g29045
Chr09	13636150	13636150	Assemblytics_w_66	70	+	Insertion	0	70	Chr09:13732045-13732115:+	within_alignment	Chr09	13635447	13644003	Chr09.g29088
Chr09	14887402	14887452	Assemblytics_w_78	50	+	Deletion	50	0	Chr09:15034739-15034739:+	within_alignment	Chr09	14880909	14898111	Chr09.g29156
Chr09	14897391	14897449	Assemblytics_w_79	58	+	Deletion	58	0	Chr09:15044712-15044712:+	within_alignment	Chr09	14880909	14898111	Chr09.g29156
Chr09	15204278	15204278	Assemblytics_w_81	55	+	Insertion	0	55	Chr09:15343009-15343064:+	within_alignment	Chr09	15198855	15210563	Chr09.g29172
Chr09	15206468	15206534	Assemblytics_w_82	66	+	Deletion	66	0	Chr09:15345189-15345189:+	within_alignment	Chr09	15198855	15210563	Chr09.g29172
Chr09	16713763	16713813	Assemblytics_w_88	50	+	Deletion	50	0	Chr09:17077570-17077570:+	within_alignment	Chr09	16711660	16719629	Chr09.g29278
Chr09	18069493	18069493	Assemblytics_w_90	52	+	Insertion	0	52	Chr09:18337162-18337214:+	within_alignment	Chr09	18068207	18073661	Chr09.g29383
Chr09	19352570	19352634	Assemblytics_w_93	64	+	Deletion	64	0	Chr09:19617626-19617626:+	within_alignment	Chr09	19351833	19352683	Chr09.g29472
Chr09	20536159	20536232	Assemblytics_w_106	73	+	Deletion	73	0	Chr09:20647355-20647355:+	within_alignment	Chr09	20531719	20539129	Chr09.g29551
Chr09	23986810	23986877	Assemblytics_w_121	67	+	Deletion	67	0	Chr09:24064368-24064368:+	within_alignment	Chr09	23984924	23988114	Chr09.g29914
Chr09	24829521	24829573	Assemblytics_w_123	52	+	Deletion	52	0	Chr09:24907219-24907219:+	within_alignment	Chr09	24825904	24830483	Chr09.g29986
Chr09	25507052	25507135	Assemblytics_w_127	83	+	Deletion	83	0	Chr09:25618147-25618147:+	within_alignment	Chr09	25505271	25507831	Chr09.g30052
Chr09	27418393	27418393	Assemblytics_w_132	66	+	Insertion	0	66	Chr09:27398418-27398484:+	within_alignment	Chr09	27415887	27421066	Chr09.g30262
Chr09	28872753	28872810	Assemblytics_w_133	57	+	Deletion	57	0	Chr09:28544321-28544321:+	within_alignment	Chr09	28871239	28874098	Chr09.g30400
Chr06	2605288	2605288	Assemblytics_w_138	73	+	Insertion	0	73	Chr06:2604283-2604356:+	within_alignment	Chr06	2604809	2607346	Chr06.g18151
Chr06	2627109	2627109	Assemblytics_w_139	62	+	Insertion	0	62	Chr06:2626839-2626901:+	within_alignment	Chr06	2627101	2629588	Chr06.g18156
Chr06	4107124	4107197	Assemblytics_w_142	73	+	Deletion	73	0	Chr06:4149722-4149722:+	within_alignment	Chr06	4103488	4110676	Chr06.g18389
Chr06	5814118	5814118	Assemblytics_w_144	54	+	Insertion	0	54	Chr06:5875896-5875950:+	within_alignment	Chr06	5813465	5825237	Chr06.g18550
Chr06	12148671	12148671	Assemblytics_w_154	50	+	Insertion	0	50	Chr06:12221633-12221683:+	within_alignment	Chr06	12147272	12161272	Chr06.g19410
Chr06	12400292	12400292	Assemblytics_w_155	61	+	Insertion	0	61	Chr06:12472737-12472798:+	within_alignment	Chr06	12398248	12405020	Chr06.g19445
Chr06	12499478	12499548	Assemblytics_w_156	70	+	Deletion	70	0	Chr06:12572751-12572751:+	within_alignment	Chr06	12489921	12500897	Chr06.g19454
Chr06	12604192	12604256	Assemblytics_w_157	64	+	Deletion	64	0	Chr06:12677444-12677444:+	within_alignment	Chr06	12603274	12605249	Chr06.g19462
Chr06	14432648	14432703	Assemblytics_w_163	55	+	Deletion	55	0	Chr06:14491593-14491593:+	within_alignment	Chr06	14430847	14434158	Chr06.g19622
Chr06	14996349	14996416	Assemblytics_w_165	67	+	Deletion	67	0	Chr06:15055653-15055653:+	within_alignment	Chr06	14995133	14999621	Chr06.g19670
Chr06	15008081	15008081	Assemblytics_w_166	74	+	Insertion	0	74	Chr06:15067589-15067663:+	within_alignment	Chr06	15007039	15009506	Chr06.g19672
Chr06	15499366	15499366	Assemblytics_w_174	61	+	Insertion	0	61	Chr06:15540749-15540810:+	within_alignment	Chr06	15496881	15500936	Chr06.g19739
Chr06	16531621	16531703	Assemblytics_w_184	82	+	Deletion	82	0	Chr06:16515051-16515051:+	within_alignment	Chr06	16527777	16535374	Chr06.g19823
Chr06	17634137	17634137	Assemblytics_w_190	53	+	Insertion	0	53	Chr06:17492534-17492587:+	within_alignment	Chr06	17626882	17641119	Chr06.g19900
Chr06	18329812	18329877	Assemblytics_w_193	65	+	Deletion	65	0	Chr06:18216022-18216022:+	within_alignment	Chr06	18318890	18331539	Chr06.g19939
Chr06	18329812	18329877	Assemblytics_w_193	65	+	Deletion	65	0	Chr06:18216022-18216022:+	within_alignment	Chr06	18329383	18331479	Chr06.g19940
Chr06	20532770	20532833	Assemblytics_w_197	63	+	Deletion	63	0	Chr06:20232496-20232496:+	within_alignment	Chr06	20517547	20534989	Chr06.g20082
Chr06	22298662	22298731	Assemblytics_w_198	69	+	Deletion	69	0	Chr06:22091532-22091532:+	within_alignment	Chr06	22295012	22302380	Chr06.g20183
Chr06	22650240	22650290	Assemblytics_w_200	50	+	Deletion	50	0	Chr06:22441280-22441280:+	within_alignment	Chr06	22645461	22655192	Chr06.g20204
Chr06	23069722	23069787	Assemblytics_w_201	65	+	Deletion	65	0	Chr06:22882966-22882966:+	within_alignment	Chr06	23068467	23071714	Chr06.g20222
Chr06	24208751	24208809	Assemblytics_w_205	58	+	Deletion	58	0	Chr06:24097265-24097265:+	within_alignment	Chr06	24201105	24208950	Chr06.g20302
Chr06	25028782	25028832	Assemblytics_w_214	50	+	Deletion	50	0	Chr06:24907186-24907186:+	within_alignment	Chr06	25022279	25032144	Chr06.g20351
Chr06	25671466	25671527	Assemblytics_w_217	61	+	Deletion	61	0	Chr06:25676776-25676776:+	within_alignment	Chr06	25667599	25674925	Chr06.g20393
Chr06	25712850	25712850	Assemblytics_w_218	53	+	Insertion	0	53	Chr06:25906954-25907007:+	within_alignment	Chr06	25709896	25713970	Chr06.g20398
Chr06	26461544	26461599	Assemblytics_w_223	55	+	Deletion	55	0	Chr06:26635455-26635455:+	within_alignment	Chr06	26459359	26464591	Chr06.g20469
Chr06	27365503	27365503	Assemblytics_w_227	52	+	Insertion	0	52	Chr06:27529320-27529372:+	within_alignment	Chr06	27358432	27366280	Chr06.g20532
Chr06	27931654	27931720	Assemblytics_w_231	66	+	Deletion	66	0	Chr06:28100339-28100339:+	within_alignment	Chr06	27929514	27936248	Chr06.g20573
Chr06	27932849	27932922	Assemblytics_w_232	73	+	Deletion	73	0	Chr06:28101496-28101496:+	within_alignment	Chr06	27929514	27936248	Chr06.g20573
Chr06	28374154	28374231	Assemblytics_w_240	77	+	Deletion	77	0	Chr06:28555445-28555445:+	within_alignment	Chr06	28373909	28375481	Chr06.g20613
Chr06	28950149	28950149	Assemblytics_w_245	51	+	Insertion	0	51	Chr06:29142428-29142479:+	within_alignment	Chr06	28949144	28951024	Chr06.g20680
Chr06	29599423	29599423	Assemblytics_w_254	75	+	Insertion	0	75	Chr06:29825903-29825978:+	within_alignment	Chr06	29595872	29599920	Chr06.g20744
Chr06	29863138	29863138	Assemblytics_w_259	57	+	Insertion	0	57	Chr06:30089645-30089702:+	within_alignment	Chr06	29861521	29863576	Chr06.g20766
Chr08	1213554	1213554	Assemblytics_w_270	50	+	Insertion	0	50	Chr08:1259503-1259553:+	within_alignment	Chr08	1207520	1218001	Chr08.g24328
Chr08	2572682	2572756	Assemblytics_w_276	74	+	Deletion	74	0	Chr08:2724449-2724449:+	within_alignment	Chr08	2572641	2575894	Chr08.g24551
Chr08	2611901	2611901	Assemblytics_w_277	52	+	Insertion	0	52	Chr08:2757489-2757541:+	within_alignment	Chr08	2610158	2614481	Chr08.g24555
Chr08	2991783	2991834	Assemblytics_w_280	51	+	Deletion	51	0	Chr08:3172158-3172158:+	within_alignment	Chr08	2982769	2992343	Chr08.g24615
Chr08	3134324	3134398	Assemblytics_w_281	74	+	Deletion	74	0	Chr08:3314678-3314678:+	within_alignment	Chr08	3133126	3134870	Chr08.g24635
Chr08	3427124	3427124	Assemblytics_w_283	59	+	Insertion	0	59	Chr08:3616719-3616778:+	within_alignment	Chr08	3426507	3434663	Chr08.g24683
Chr08	4629353	4629353	Assemblytics_w_285	57	+	Insertion	0	57	Chr08:4806990-4807047:+	within_alignment	Chr08	4625856	4629413	Chr08.g24840
Chr08	6950088	6950142	Assemblytics_w_291	54	+	Deletion	54	0	Chr08:7134600-7134600:+	within_alignment	Chr08	6946716	6952513	Chr08.g25090
Chr08	7200840	7200840	Assemblytics_w_293	57	+	Insertion	0	57	Chr08:7384766-7384823:+	within_alignment	Chr08	7199912	7203515	Chr08.g25131
Chr08	7736027	7736082	Assemblytics_w_294	55	+	Deletion	55	0	Chr08:7919770-7919770:+	within_alignment	Chr08	7731749	7739544	Chr08.g25218
Chr08	9707979	9708029	Assemblytics_w_296	50	+	Deletion	50	0	Chr08:9890305-9890305:+	within_alignment	Chr08	9703840	9709821	Chr08.g25466
Chr08	11094052	11094052	Assemblytics_w_297	86	+	Insertion	0	86	Chr08:11279829-11279915:+	within_alignment	Chr08	11087309	11100006	Chr08.g25676
Chr08	12364694	12364751	Assemblytics_w_301	57	+	Deletion	57	0	Chr08:12676840-12676840:+	within_alignment	Chr08	12364036	12365096	Chr08.g25876
Chr08	12730395	12730395	Assemblytics_w_302	55	+	Insertion	0	55	Chr08:13107439-13107494:+	within_alignment	Chr08	12729638	12731969	Chr08.g25944
Chr08	13746255	13746313	Assemblytics_w_314	58	+	Deletion	58	0	Chr08:14186184-14186184:+	within_alignment	Chr08	13743661	13746832	Chr08.g26080
Chr08	13898452	13898518	Assemblytics_w_316	66	+	Deletion	66	0	Chr08:14330102-14330102:+	within_alignment	Chr08	13896795	13904957	Chr08.g26097
Chr08	14869821	14869821	Assemblytics_w_323	60	+	Insertion	0	60	Chr08:15342156-15342216:+	within_alignment	Chr08	14868345	14869899	Chr08.g26213
Chr08	15413135	15413135	Assemblytics_w_324	66	+	Insertion	0	66	Chr08:15837455-15837521:+	within_alignment	Chr08	15411020	15418471	Chr08.g26280
Chr08	15943465	15943535	Assemblytics_w_326	70	+	Deletion	70	0	Chr08:16369245-16369245:+	within_alignment	Chr08	15943100	15949187	Chr08.g26340
Chr08	16283785	16283785	Assemblytics_w_328	72	+	Insertion	0	72	Chr08:16723024-16723096:+	within_alignment	Chr08	16280456	16287995	Chr08.g26379
Chr08	16628894	16628955	Assemblytics_w_330	61	+	Deletion	61	0	Chr08:17084099-17084099:+	within_alignment	Chr08	16625791	16631824	Chr08.g26414
Chr08	17096928	17096928	Assemblytics_w_335	52	+	Insertion	0	52	Chr08:17557776-17557828:+	within_alignment	Chr08	17093358	17100339	Chr08.g26459
Chr08	17897593	17897646	Assemblytics_w_342	53	+	Deletion	53	0	Chr08:18308629-18308629:+	within_alignment	Chr08	17895229	17900986	Chr08.g26534
Chr08	18500974	18500974	Assemblytics_w_350	59	+	Insertion	0	59	Chr08:18852304-18852363:+	within_alignment	Chr08	18498546	18501520	Chr08.g26575
Chr08	18783095	18783095	Assemblytics_w_351	78	+	Insertion	0	78	Chr08:19206607-19206685:+	within_alignment	Chr08	18781848	18784308	Chr08.g26589
Chr08	18970569	18970569	Assemblytics_w_353	59	+	Insertion	0	59	Chr08:19400444-19400503:+	within_alignment	Chr08	18966872	18979740	Chr08.g26605
Chr08	21496234	21496294	Assemblytics_w_365	60	+	Deletion	60	0	Chr08:21918393-21918393:+	within_alignment	Chr08	21493859	21496512	Chr08.g26792
Chr08	24087160	24087236	Assemblytics_w_371	76	+	Deletion	76	0	Chr08:24457636-24457636:+	within_alignment	Chr08	24078724	24090281	Chr08.g26961
Chr08	27163994	27164071	Assemblytics_w_378	77	+	Deletion	77	0	Chr08:27514317-27514317:+	within_alignment	Chr08	27163297	27164270	Chr08.g27185
Chr08	28426487	28426551	Assemblytics_w_380	64	+	Deletion	64	0	Chr08:28782914-28782914:+	within_alignment	Chr08	28426275	28426842	Chr08.g27274
Chr10	2145904	2145963	Assemblytics_w_388	59	+	Deletion	59	0	Chr10:2096527-2096527:+	within_alignment	Chr10	2143729	2146919	Chr10.g30844
Chr10	3626559	3626636	Assemblytics_w_397	77	+	Deletion	77	0	Chr10:3586474-3586474:+	within_alignment	Chr10	3623405	3632093	Chr10.g31002
Chr10	4239450	4239450	Assemblytics_w_399	60	+	Insertion	0	60	Chr10:4196989-4197049:+	within_alignment	Chr10	4237669	4244793	Chr10.g31094
Chr10	4862890	4862890	Assemblytics_w_406	64	+	Insertion	0	64	Chr10:4855318-4855382:+	within_alignment	Chr10	4861875	4868008	Chr10.g31175
Chr10	4872689	4872689	Assemblytics_w_408	71	+	Insertion	0	71	Chr10:4865251-4865322:+	within_alignment	Chr10	4871154	4874450	Chr10.g31176
Chr10	6157729	6157729	Assemblytics_w_414	53	+	Insertion	0	53	Chr10:6144469-6144522:+	within_alignment	Chr10	6154687	6158054	Chr10.g31360
Chr10	6297673	6297673	Assemblytics_w_415	53	+	Insertion	0	53	Chr10:6261762-6261815:+	within_alignment	Chr10	6296352	6298770	Chr10.g31380
Chr10	11598840	11598840	Assemblytics_w_441	60	+	Insertion	0	60	Chr10:11493798-11493858:+	within_alignment	Chr10	11598258	11598985	Chr10.g31787
Chr10	13520326	13520326	Assemblytics_w_455	59	+	Insertion	0	59	Chr10:13614839-13614898:+	within_alignment	Chr10	13516079	13520850	Chr10.g31903
Chr10	14257944	14257944	Assemblytics_w_460	64	+	Insertion	0	64	Chr10:14431802-14431866:+	within_alignment	Chr10	14254745	14261082	Chr10.g31955
Chr10	15690110	15690175	Assemblytics_w_473	65	+	Deletion	65	0	Chr10:15742198-15742198:+	within_alignment	Chr10	15688124	15693266	Chr10.g32066
Chr10	16485638	16485700	Assemblytics_w_480	62	+	Deletion	62	0	Chr10:16562962-16562962:+	within_alignment	Chr10	16483839	16487318	Chr10.g32140
Chr10	17078784	17078784	Assemblytics_w_483	59	+	Insertion	0	59	Chr10:17207798-17207857:+	within_alignment	Chr10	17077168	17084468	Chr10.g32184
Chr10	19232981	19233040	Assemblytics_w_495	59	+	Deletion	59	0	Chr10:19424697-19424697:+	within_alignment	Chr10	19231191	19238871	Chr10.g32404
Chr10	19232981	19233040	Assemblytics_w_495	59	+	Deletion	59	0	Chr10:19424697-19424697:+	within_alignment	Chr10	19231278	19238113	Chr10.g32405
Chr10	21602437	21602493	Assemblytics_w_505	56	+	Deletion	56	0	Chr10:21758605-21758605:+	within_alignment	Chr10	21597742	21606458	Chr10.g32667
Chr10	22046275	22046275	Assemblytics_w_506	81	+	Insertion	0	81	Chr10:22175568-22175649:+	within_alignment	Chr10	22044716	22046769	Chr10.g32727
Chr10	22487502	22487502	Assemblytics_w_508	59	+	Insertion	0	59	Chr10:22617873-22617932:+	within_alignment	Chr10	22473266	22491754	Chr10.g32786
Chr10	22973119	22973174	Assemblytics_w_513	55	+	Deletion	55	0	Chr10:23100684-23100684:+	within_alignment	Chr10	22971127	22974207	Chr10.g32850
Chr10	23333186	23333186	Assemblytics_w_515	59	+	Insertion	0	59	Chr10:23458807-23458866:+	within_alignment	Chr10	23332397	23334138	Chr10.g32895
Chr10	24423020	24423020	Assemblytics_w_519	75	+	Insertion	0	75	Chr10:24955728-24955803:+	within_alignment	Chr10	24419274	24431047	Chr10.g33031
Chr03	1084951	1084951	Assemblytics_w_531	62	+	Insertion	0	62	Chr03:1859117-1859179:+	within_alignment	Chr03	1080441	1087020	Chr03.g08259
Chr03	3014774	3014774	Assemblytics_w_534	58	+	Insertion	0	58	Chr03:2744458-2744516:+	within_alignment	Chr03	3013029	3015750	Chr03.g08405
Chr03	5000103	5000157	Assemblytics_w_537	54	+	Deletion	54	0	Chr03:5093073-5093073:+	within_alignment	Chr03	4995876	5009148	Chr03.g08579
Chr03	5443252	5443308	Assemblytics_w_540	56	+	Deletion	56	0	Chr03:5463389-5463389:+	within_alignment	Chr03	5440452	5446034	Chr03.g08609
Chr03	6881528	6881592	Assemblytics_w_546	64	+	Deletion	64	0	Chr03:6452054-6452054:+	within_alignment	Chr03	6876472	6884083	Chr03.g08737
Chr03	7704951	7704951	Assemblytics_w_548	50	+	Insertion	0	50	Chr03:7506937-7506987:+	within_alignment	Chr03	7703562	7710288	Chr03.g08818
Chr03	7804719	7804719	Assemblytics_w_550	57	+	Insertion	0	57	Chr03:7597929-7597986:+	within_alignment	Chr03	7804086	7808907	Chr03.g08828
Chr03	8395194	8395194	Assemblytics_w_554	66	+	Insertion	0	66	Chr03:8490040-8490106:+	within_alignment	Chr03	8395128	8397912	Chr03.g08908
Chr03	17775080	17775080	Assemblytics_w_587	68	+	Insertion	0	68	Chr03:17202714-17202782:+	within_alignment	Chr03	17774447	17783229	Chr03.g09751
Chr03	21004564	21004615	Assemblytics_w_592	51	+	Deletion	51	0	Chr03:20298845-20298845:+	within_alignment	Chr03	21002738	21005331	Chr03.g09958
Chr03	21010898	21010949	Assemblytics_w_593	51	+	Deletion	51	0	Chr03:20305110-20305110:+	within_alignment	Chr03	21006962	21013757	Chr03.g09959
Chr03	21434509	21434509	Assemblytics_w_598	53	+	Insertion	0	53	Chr03:20740232-20740285:+	within_alignment	Chr03	21431330	21438828	Chr03.g09998
Chr03	25654512	25654578	Assemblytics_w_618	66	+	Deletion	66	0	Chr03:25078870-25078870:+	within_alignment	Chr03	25653880	25659261	Chr03.g10500
Chr03	25659040	25659109	Assemblytics_w_619	69	+	Deletion	69	0	Chr03:25083245-25083245:+	within_alignment	Chr03	25653880	25659261	Chr03.g10500
Chr03	26052190	26052190	Assemblytics_w_623	61	+	Insertion	0	61	Chr03:25482183-25482244:+	within_alignment	Chr03	26043968	26054454	Chr03.g10563
Chr03	27157565	27157565	Assemblytics_w_629	51	+	Insertion	0	51	Chr03:26582839-26582890:+	within_alignment	Chr03	27155828	27160119	Chr03.g10709
Chr03	27200065	27200065	Assemblytics_w_630	85	+	Insertion	0	85	Chr03:26625606-26625691:+	within_alignment	Chr03	27195168	27201522	Chr03.g10716
Chr03	27200065	27200065	Assemblytics_w_630	85	+	Insertion	0	85	Chr03:26625606-26625691:+	within_alignment	Chr03	27198534	27201175	Chr03.g10717
Chr03	28056084	28056139	Assemblytics_w_632	55	+	Deletion	55	0	Chr03:27586898-27586898:+	within_alignment	Chr03	28056089	28058695	Chr03.g10796
Chr03	28522725	28522725	Assemblytics_w_633	64	+	Insertion	0	64	Chr03:28078296-28078360:+	within_alignment	Chr03	28519987	28524276	Chr03.g10849
Chr03	29418268	29418341	Assemblytics_w_638	73	+	Deletion	73	0	Chr03:28982182-28982182:+	within_alignment	Chr03	29416593	29422118	Chr03.g10990
Chr03	29873573	29873654	Assemblytics_w_640	81	+	Deletion	81	0	Chr03:29427120-29427120:+	within_alignment	Chr03	29872780	29874501	Chr03.g11071
Chr03	29899729	29899798	Assemblytics_w_641	69	+	Deletion	69	0	Chr03:29456103-29456103:+	within_alignment	Chr03	29899551	29900510	Chr03.g11077
Chr02	483520	483520	Assemblytics_w_650	68	+	Insertion	0	68	Chr02:517557-517625:+	within_alignment	Chr02	480928	484164	Chr02.g05024
Chr02	687702	687702	Assemblytics_w_651	53	+	Insertion	0	53	Chr02:725589-725642:+	within_alignment	Chr02	683537	688293	Chr02.g05057
Chr02	1354020	1354020	Assemblytics_w_653	65	+	Insertion	0	65	Chr02:1399335-1399400:+	within_alignment	Chr02	1353187	1363680	Chr02.g05156
Chr02	2839404	2839455	Assemblytics_w_657	51	+	Deletion	51	0	Chr02:2933533-2933533:+	within_alignment	Chr02	2839322	2839723	Chr02.g05344
Chr02	3359007	3359083	Assemblytics_w_662	76	+	Deletion	76	0	Chr02:3452669-3452669:+	within_alignment	Chr02	3355575	3363439	Chr02.g05422
Chr02	4073617	4073696	Assemblytics_w_666	79	+	Deletion	79	0	Chr02:4168607-4168607:+	within_alignment	Chr02	4073067	4078086	Chr02.g05509
Chr02	6134726	6134726	Assemblytics_w_671	58	+	Insertion	0	58	Chr02:6223829-6223887:+	within_alignment	Chr02	6134146	6140392	Chr02.g05696
Chr02	7082232	7082232	Assemblytics_w_674	85	+	Insertion	0	85	Chr02:7171311-7171396:+	within_alignment	Chr02	7080922	7085541	Chr02.g05815
Chr02	8653820	8653820	Assemblytics_w_681	51	+	Insertion	0	51	Chr02:8740656-8740707:+	within_alignment	Chr02	8547004	8657417	Chr02.g06014
Chr02	8656397	8656457	Assemblytics_w_682	60	+	Deletion	60	0	Chr02:8743231-8743231:+	within_alignment	Chr02	8547004	8657417	Chr02.g06014
Chr02	10809789	10809861	Assemblytics_w_697	72	+	Deletion	72	0	Chr02:10948873-10948873:+	within_alignment	Chr02	10808587	10813224	Chr02.g06222
Chr02	15291866	15291866	Assemblytics_w_729	54	+	Insertion	0	54	Chr02:15445807-15445861:+	within_alignment	Chr02	15286261	15296142	Chr02.g06494
Chr02	17665585	17665585	Assemblytics_w_752	66	+	Insertion	0	66	Chr02:18071804-18071870:+	within_alignment	Chr02	17660064	17668288	Chr02.g06664
Chr02	19405856	19405938	Assemblytics_w_765	82	+	Deletion	82	0	Chr02:19790930-19790930:+	within_alignment	Chr02	19405540	19407097	Chr02.g06893
Chr02	21226065	21226137	Assemblytics_w_773	72	+	Deletion	72	0	Chr02:21425172-21425172:+	within_alignment	Chr02	21224135	21228375	Chr02.g07093
Chr02	21362661	21362661	Assemblytics_w_778	77	+	Insertion	0	77	Chr02:21557723-21557800:+	within_alignment	Chr02	21362483	21365417	Chr02.g07114
Chr02	21930283	21930283	Assemblytics_w_781	86	+	Insertion	0	86	Chr02:22062233-22062319:+	within_alignment	Chr02	21929127	21935583	Chr02.g07179
Chr02	23225415	23225465	Assemblytics_w_782	50	+	Deletion	50	0	Chr02:23239897-23239897:+	within_alignment	Chr02	23223744	23243424	Chr02.g07350
Chr02	23315267	23315267	Assemblytics_w_783	54	+	Insertion	0	54	Chr02:23325402-23325456:+	within_alignment	Chr02	23314807	23315463	Chr02.g07364
Chr02	23722002	23722053	Assemblytics_w_784	51	+	Deletion	51	0	Chr02:23774718-23774718:+	within_alignment	Chr02	23718842	23725244	Chr02.g07431
Chr02	23852377	23852377	Assemblytics_w_785	53	+	Insertion	0	53	Chr02:23921207-23921260:+	within_alignment	Chr02	23849048	23853589	Chr02.g07452
Chr02	23887466	23887466	Assemblytics_w_786	74	+	Insertion	0	74	Chr02:23956280-23956354:+	within_alignment	Chr02	23883488	23887509	Chr02.g07457
Chr02	24399228	24399309	Assemblytics_w_787	81	+	Deletion	81	0	Chr02:24441835-24441835:+	within_alignment	Chr02	24399179	24403428	Chr02.g07512
Chr02	24496259	24496317	Assemblytics_w_789	58	+	Deletion	58	0	Chr02:24544984-24544984:+	within_alignment	Chr02	24494578	24496512	Chr02.g07526
Chr02	25333494	25333568	Assemblytics_w_792	74	+	Deletion	74	0	Chr02:25410980-25410980:+	within_alignment	Chr02	25331777	25334938	Chr02.g07658
Chr02	28218358	28218432	Assemblytics_w_801	74	+	Deletion	74	0	Chr02:28485307-28485307:+	within_alignment	Chr02	28217909	28222740	Chr02.g08036
Chr02	28474191	28474242	Assemblytics_w_803	51	+	Deletion	51	0	Chr02:28742935-28742935:+	within_alignment	Chr02	28461940	28476152	Chr02.g08072
Chr02	28677612	28677612	Assemblytics_w_804	57	+	Insertion	0	57	Chr02:28946716-28946773:+	within_alignment	Chr02	28676987	28679735	Chr02.g08101
Chr12	5704999	5705052	Assemblytics_w_807	53	+	Deletion	53	0	Chr12:5730745-5730745:+	within_alignment	Chr12	5702834	5711636	Chr12.g36424
Chr12	7927423	7927423	Assemblytics_w_812	74	+	Insertion	0	74	Chr12:7931670-7931744:+	within_alignment	Chr12	7926283	7931263	Chr12.g36778
Chr12	7941172	7941252	Assemblytics_w_813	80	+	Deletion	80	0	Chr12:7945514-7945514:+	within_alignment	Chr12	7938368	7943201	Chr12.g36780
Chr12	8446222	8446222	Assemblytics_w_815	52	+	Insertion	0	52	Chr12:8459631-8459683:+	within_alignment	Chr12	8442556	8447321	Chr12.g36852
Chr12	8770378	8770378	Assemblytics_w_816	72	+	Insertion	0	72	Chr12:8782258-8782330:+	within_alignment	Chr12	8769088	8775993	Chr12.g36909
Chr12	9673972	9673972	Assemblytics_w_820	54	+	Insertion	0	54	Chr12:9712052-9712106:+	within_alignment	Chr12	9672720	9681063	Chr12.g37053
Chr12	9705355	9705413	Assemblytics_w_821	58	+	Deletion	58	0	Chr12:9743449-9743449:+	within_alignment	Chr12	9704041	9707067	Chr12.g37056
Chr12	10594808	10594875	Assemblytics_w_831	67	+	Deletion	67	0	Chr12:10606738-10606738:+	within_alignment	Chr12	10592212	10601249	Chr12.g37155
Chr12	10771202	10771265	Assemblytics_w_833	63	+	Deletion	63	0	Chr12:10803040-10803040:+	within_alignment	Chr12	10770976	10777336	Chr12.g37184
Chr12	12525811	12525811	Assemblytics_w_845	63	+	Insertion	0	63	Chr12:12606581-12606644:+	within_alignment	Chr12	12522694	12532169	Chr12.g37436
Chr12	14355726	14355726	Assemblytics_w_849	60	+	Insertion	0	60	Chr12:14467534-14467594:+	within_alignment	Chr12	14354732	14358189	Chr12.g37652
Chr12	15074575	15074575	Assemblytics_w_853	63	+	Insertion	0	63	Chr12:15126135-15126198:+	within_alignment	Chr12	15066511	15075944	Chr12.g37717
Chr12	15752371	15752371	Assemblytics_w_858	51	+	Insertion	0	51	Chr12:15756779-15756830:+	within_alignment	Chr12	15752077	15757953	Chr12.g37793
Chr12	16192965	16192965	Assemblytics_w_859	50	+	Insertion	0	50	Chr12:16261934-16261984:+	within_alignment	Chr12	16183851	16195955	Chr12.g37840
Chr12	16207681	16207740	Assemblytics_w_861	59	+	Deletion	59	0	Chr12:16276708-16276708:+	within_alignment	Chr12	16203143	16215491	Chr12.g37842
Chr12	16257996	16258053	Assemblytics_w_863	57	+	Deletion	57	0	Chr12:16326664-16326664:+	within_alignment	Chr12	16255211	16260239	Chr12.g37847
Chr12	16388319	16388319	Assemblytics_w_864	68	+	Insertion	0	68	Chr12:16438768-16438836:+	within_alignment	Chr12	16387811	16391002	Chr12.g37866
Chr12	16414298	16414350	Assemblytics_w_865	52	+	Deletion	52	0	Chr12:16464770-16464770:+	within_alignment	Chr12	16414319	16417689	Chr12.g37872
Chr12	18588826	18588826	Assemblytics_w_879	64	+	Insertion	0	64	Chr12:18601033-18601097:+	within_alignment	Chr12	18588037	18590685	Chr12.g38086
Chr12	18739228	18739279	Assemblytics_w_881	51	+	Deletion	51	0	Chr12:18739080-18739080:+	within_alignment	Chr12	18738733	18740857	Chr12.g38104
Chr12	19210770	19210822	Assemblytics_w_882	52	+	Deletion	52	0	Chr12:19210047-19210047:+	within_alignment	Chr12	19209752	19213134	Chr12.g38144
Chr12	19702043	19702110	Assemblytics_w_886	67	+	Deletion	67	0	Chr12:19711107-19711107:+	within_alignment	Chr12	19699896	19705187	Chr12.g38175
Chr12	19802897	19802954	Assemblytics_w_887	57	+	Deletion	57	0	Chr12:19802669-19802669:+	within_alignment	Chr12	19802742	19807314	Chr12.g38183
Chr12	20336159	20336218	Assemblytics_w_889	59	+	Deletion	59	0	Chr12:20382121-20382121:+	within_alignment	Chr12	20336055	20337326	Chr12.g38223
Chr12	25847947	25848024	Assemblytics_w_922	77	+	Deletion	77	0	Chr12:26109857-26109857:+	within_alignment	Chr12	25846352	25853363	Chr12.g38619
Chr12	26690703	26690765	Assemblytics_w_928	62	+	Deletion	62	0	Chr12:26967636-26967636:+	within_alignment	Chr12	26689839	26691302	Chr12.g38747
Chr12	26874214	26874214	Assemblytics_w_929	53	+	Insertion	0	53	Chr12:27138100-27138153:+	within_alignment	Chr12	26873857	26876496	Chr12.g38774
Chr12	27911885	27911936	Assemblytics_w_932	51	+	Deletion	51	0	Chr12:28166727-28166727:+	within_alignment	Chr12	27907964	27918571	Chr12.g38951
Chr07	1877253	1877323	Assemblytics_w_936	70	+	Deletion	70	0	Chr07:1882941-1882941:+	within_alignment	Chr07	1877036	1878616	Chr07.g21207
Chr07	6327248	6327248	Assemblytics_w_949	63	+	Insertion	0	63	Chr07:6333806-6333869:+	within_alignment	Chr07	6324311	6352552	Chr07.g21519
Chr07	9715333	9715333	Assemblytics_w_965	55	+	Insertion	0	55	Chr07:10486776-10486831:+	within_alignment	Chr07	9710580	9720402	Chr07.g21700
Chr07	9755686	9755686	Assemblytics_w_966	86	+	Insertion	0	86	Chr07:10526393-10526479:+	within_alignment	Chr07	9755200	9757290	Chr07.g21704
Chr07	11833468	11833553	Assemblytics_w_987	85	+	Deletion	85	0	Chr07:13048576-13048576:+	within_alignment	Chr07	11832104	11841546	Chr07.g21894
Chr07	12434271	12434346	Assemblytics_w_989	75	+	Deletion	75	0	Chr07:13650603-13650603:+	within_alignment	Chr07	12429830	12434334	Chr07.g21955
Chr07	13415361	13415435	Assemblytics_w_990	74	+	Deletion	74	0	Chr07:14634152-14634152:+	within_alignment	Chr07	13414916	13435113	Chr07.g22054
Chr07	13423388	13423438	Assemblytics_w_991	50	+	Deletion	50	0	Chr07:14642110-14642110:+	within_alignment	Chr07	13414916	13435113	Chr07.g22054
Chr07	14195479	14195543	Assemblytics_w_996	64	+	Deletion	64	0	Chr07:15414579-15414579:+	within_alignment	Chr07	14192569	14198058	Chr07.g22144
Chr07	16477644	16477715	Assemblytics_w_1002	71	+	Deletion	71	0	Chr07:17697320-17697320:+	within_alignment	Chr07	16473915	16478231	Chr07.g22388
Chr07	16934958	16934958	Assemblytics_w_1003	71	+	Insertion	0	71	Chr07:18160013-18160084:+	within_alignment	Chr07	16932728	16935951	Chr07.g22416
Chr07	23260036	23260091	Assemblytics_w_1022	55	+	Deletion	55	0	Chr07:24491562-24491562:+	within_alignment	Chr07	23258547	23260515	Chr07.g23021
Chr07	23702991	23703057	Assemblytics_w_1026	66	+	Deletion	66	0	Chr07:24943060-24943060:+	within_alignment	Chr07	23697498	23705536	Chr07.g23061
Chr07	23702991	23703057	Assemblytics_w_1026	66	+	Deletion	66	0	Chr07:24943060-24943060:+	within_alignment	Chr07	23697498	23704703	Chr07.g23062
Chr07	23841959	23842009	Assemblytics_w_1029	50	+	Deletion	50	0	Chr07:25082273-25082273:+	within_alignment	Chr07	23840592	23843841	Chr07.g23080
Chr07	27092933	27093001	Assemblytics_w_1035	68	+	Deletion	68	0	Chr07:28203552-28203552:+	within_alignment	Chr07	27092268	27093531	Chr07.g23488
Chr07	28049042	28049042	Assemblytics_w_1040	83	+	Insertion	0	83	Chr07:29127129-29127212:+	within_alignment	Chr07	28047813	28052664	Chr07.g23557
Chr07	28077282	28077366	Assemblytics_w_1042	84	+	Deletion	84	0	Chr07:29156450-29156450:+	within_alignment	Chr07	28075958	28078960	Chr07.g23559
Chr07	31408967	31409044	Assemblytics_w_1054	77	+	Deletion	77	0	Chr07:31874347-31874347:+	within_alignment	Chr07	31399686	31414022	Chr07.g23868
Chr07	31766041	31766103	Assemblytics_w_1055	62	+	Deletion	62	0	Chr07:32155522-32155522:+	within_alignment	Chr07	31765308	31778377	Chr07.g23909
Chr07	31775780	31775780	Assemblytics_w_1056	50	+	Insertion	0	50	Chr07:32165258-32165308:+	within_alignment	Chr07	31765308	31778377	Chr07.g23909
Chr07	31843398	31843449	Assemblytics_w_1057	51	+	Deletion	51	0	Chr07:32230652-32230652:+	within_alignment	Chr07	31838403	31844888	Chr07.g23916
Chr07	33072195	33072275	Assemblytics_w_1059	80	+	Deletion	80	0	Chr07:33327409-33327409:+	within_alignment	Chr07	33070081	33074135	Chr07.g24039
Chr03	29575927	29575988	Assemblytics_w_1064	61	+	Deletion	61	0	Chr07:32763559-32763559:+	within_alignment	Chr03	29574584	29579661	Chr03.g11019
Chr04	2719451	2719451	Assemblytics_w_1076	51	+	Insertion	0	51	Chr04:2728698-2728749:+	within_alignment	Chr04	2716681	2720021	Chr04.g11634
Chr04	2833440	2833511	Assemblytics_w_1078	71	+	Deletion	71	0	Chr04:2843429-2843429:+	within_alignment	Chr04	2830063	2834057	Chr04.g11654
Chr04	2993188	2993188	Assemblytics_w_1079	77	+	Insertion	0	77	Chr04:2997774-2997851:+	within_alignment	Chr04	2990951	2994712	Chr04.g11681
Chr04	3003374	3003458	Assemblytics_w_1080	84	+	Deletion	84	0	Chr04:3008051-3008051:+	within_alignment	Chr04	3002329	3007027	Chr04.g11683
Chr04	3866850	3866917	Assemblytics_w_1087	67	+	Deletion	67	0	Chr04:4023942-4023942:+	within_alignment	Chr04	3862327	3868653	Chr04.g11804
Chr04	4145379	4145379	Assemblytics_w_1092	73	+	Insertion	0	73	Chr04:4292981-4293054:+	within_alignment	Chr04	4143863	4149210	Chr04.g11849
Chr04	4328827	4328911	Assemblytics_w_1095	84	+	Deletion	84	0	Chr04:4466839-4466839:+	within_alignment	Chr04	4319006	4330127	Chr04.g11881
Chr04	4400065	4400065	Assemblytics_w_1096	53	+	Insertion	0	53	Chr04:4540309-4540362:+	within_alignment	Chr04	4396764	4401945	Chr04.g11892
Chr04	4409732	4409801	Assemblytics_w_1097	69	+	Deletion	69	0	Chr04:4551286-4551286:+	within_alignment	Chr04	4409134	4413072	Chr04.g11894
Chr04	6072887	6072941	Assemblytics_w_1106	54	+	Deletion	54	0	Chr04:6121412-6121412:+	within_alignment	Chr04	6072721	6074213	Chr04.g12094
Chr04	7144770	7144770	Assemblytics_w_1111	72	+	Insertion	0	72	Chr04:7193120-7193192:+	within_alignment	Chr04	7143985	7149895	Chr04.g12215
Chr04	7367001	7367069	Assemblytics_w_1112	68	+	Deletion	68	0	Chr04:7415640-7415640:+	within_alignment	Chr04	7366597	7367261	Chr04.g12253
Chr04	7715543	7715623	Assemblytics_w_1115	80	+	Deletion	80	0	Chr04:7759072-7759072:+	within_alignment	Chr04	7713492	7716762	Chr04.g12294
Chr04	8824303	8824353	Assemblytics_w_1123	50	+	Deletion	50	0	Chr04:8872302-8872302:+	within_alignment	Chr04	8821102	8828173	Chr04.g12387
Chr04	10866951	10866951	Assemblytics_w_1131	55	+	Insertion	0	55	Chr04:11063522-11063577:+	within_alignment	Chr04	10865159	10872352	Chr04.g12555
Chr04	10889350	10889428	Assemblytics_w_1132	78	+	Deletion	78	0	Chr04:11085798-11085798:+	within_alignment	Chr04	10888092	10895469	Chr04.g12558
Chr04	16767070	16767154	Assemblytics_w_1143	84	+	Deletion	84	0	Chr04:16940333-16940333:+	within_alignment	Chr04	16766864	16768959	Chr04.g12940
Chr04	17369847	17369900	Assemblytics_w_1148	53	+	Deletion	53	0	Chr04:17581129-17581129:+	within_alignment	Chr04	17363426	17374253	Chr04.g12967
Chr04	17374117	17374193	Assemblytics_w_1149	76	+	Deletion	76	0	Chr04:17585355-17585355:+	within_alignment	Chr04	17363426	17374253	Chr04.g12967
Chr04	17976076	17976076	Assemblytics_w_1151	62	+	Insertion	0	62	Chr04:18241977-18242039:+	within_alignment	Chr04	17970851	17978029	Chr04.g13012
Chr04	18961396	18961449	Assemblytics_w_1156	53	+	Deletion	53	0	Chr04:19300538-19300538:+	within_alignment	Chr04	18957772	18962457	Chr04.g13101
Chr04	19683089	19683171	Assemblytics_w_1162	82	+	Deletion	82	0	Chr04:20050993-20050993:+	within_alignment	Chr04	19676712	19683747	Chr04.g13155
Chr04	19778564	19778647	Assemblytics_w_1164	83	+	Deletion	83	0	Chr04:20160429-20160429:+	within_alignment	Chr04	19777762	19781954	Chr04.g13161
Chr04	20582205	20582280	Assemblytics_w_1168	75	+	Deletion	75	0	Chr04:20975507-20975507:+	within_alignment	Chr04	20580039	20588556	Chr04.g13244
Chr04	20721840	20721840	Assemblytics_w_1171	51	+	Insertion	0	51	Chr04:21114968-21115019:+	within_alignment	Chr04	20721165	20727635	Chr04.g13268
Chr04	22243537	22243537	Assemblytics_w_1175	58	+	Insertion	0	58	Chr04:22653001-22653059:+	within_alignment	Chr04	22242525	22243601	Chr04.g13379
Chr04	25573805	25573872	Assemblytics_w_1184	67	+	Deletion	67	0	Chr04:26556755-26556755:+	within_alignment	Chr04	25553462	25574549	Chr04.g13711
Chr04	26509974	26509974	Assemblytics_w_1188	55	+	Insertion	0	55	Chr04:27869237-27869292:+	within_alignment	Chr04	26508596	26511121	Chr04.g13803
Chr04	27060204	27060254	Assemblytics_w_1191	50	+	Deletion	50	0	Chr04:28413887-28413887:+	within_alignment	Chr04	27055863	27060930	Chr04.g13886
Chr04	28918871	28918949	Assemblytics_w_1193	78	+	Deletion	78	0	Chr04:30280254-30280254:+	within_alignment	Chr04	28913769	28920626	Chr04.g14102
Chr04	31623325	31623384	Assemblytics_w_1197	59	+	Deletion	59	0	Chr04:32955827-32955827:+	within_alignment	Chr04	31619440	31625734	Chr04.g14393
Chr09	30056642	30056697	Assemblytics_w_1198	55	+	Deletion	55	0	Chr04:31961193-31961193:+	within_alignment	Chr09	30056506	30062955	Chr09.g30556
Chr01	521497	521497	Assemblytics_w_1200	66	+	Insertion	0	66	Chr01:513641-513707:+	within_alignment	Chr01	505317	529799	Chr01.g00046
Chr01	1928093	1928146	Assemblytics_w_1209	53	+	Deletion	53	0	Chr01:1998202-1998202:+	within_alignment	Chr01	1925336	1928365	Chr01.g00211
Chr01	2047087	2047161	Assemblytics_w_1211	74	+	Deletion	74	0	Chr01:2116960-2116960:+	within_alignment	Chr01	2045622	2051693	Chr01.g00227
Chr01	2362804	2362804	Assemblytics_w_1212	85	+	Insertion	0	85	Chr01:2384934-2385019:+	within_alignment	Chr01	2347718	2368765	Chr01.g00268
Chr01	3599220	3599282	Assemblytics_w_1214	62	+	Deletion	62	0	Chr01:3617696-3617696:+	within_alignment	Chr01	3598692	3605121	Chr01.g00418
Chr01	5770986	5771048	Assemblytics_w_1224	62	+	Deletion	62	0	Chr01:5764029-5764029:+	within_alignment	Chr01	5766132	5773742	Chr01.g00695
Chr01	6272527	6272589	Assemblytics_w_1225	62	+	Deletion	62	0	Chr01:6258006-6258006:+	within_alignment	Chr01	6270455	6273616	Chr01.g00768
Chr01	6496588	6496639	Assemblytics_w_1226	51	+	Deletion	51	0	Chr01:6489336-6489336:+	within_alignment	Chr01	6494671	6498727	Chr01.g00811
Chr01	9939835	9939885	Assemblytics_w_1238	50	+	Deletion	50	0	Chr01:9940456-9940456:+	within_alignment	Chr01	9936788	9941137	Chr01.g01196
Chr01	10694987	10694987	Assemblytics_w_1241	54	+	Insertion	0	54	Chr01:10720642-10720696:+	within_alignment	Chr01	10692997	10700224	Chr01.g01283
Chr01	13595485	13595485	Assemblytics_w_1251	54	+	Insertion	0	54	Chr01:13391388-13391442:+	within_alignment	Chr01	13590302	13604445	Chr01.g01593
Chr01	14688948	14688948	Assemblytics_w_1257	59	+	Insertion	0	59	Chr01:14370455-14370514:+	within_alignment	Chr01	14688314	14697261	Chr01.g01696
Chr01	14718995	14719050	Assemblytics_w_1258	55	+	Deletion	55	0	Chr01:14418543-14418543:+	within_alignment	Chr01	14717427	14718998	Chr01.g01703
Chr01	14834862	14834941	Assemblytics_w_1259	79	+	Deletion	79	0	Chr01:14539308-14539308:+	within_alignment	Chr01	14834234	14838580	Chr01.g01716
Chr01	15038779	15038842	Assemblytics_w_1262	63	+	Deletion	63	0	Chr01:14740192-14740192:+	within_alignment	Chr01	15035623	15042314	Chr01.g01734
Chr01	15951874	15951874	Assemblytics_w_1268	56	+	Insertion	0	56	Chr01:15662706-15662762:+	within_alignment	Chr01	15950107	15953253	Chr01.g01807
Chr01	16055933	16055933	Assemblytics_w_1270	64	+	Insertion	0	64	Chr01:15763901-15763965:+	within_alignment	Chr01	16054423	16058213	Chr01.g01819
Chr01	16495215	16495285	Assemblytics_w_1273	70	+	Deletion	70	0	Chr01:16202531-16202531:+	within_alignment	Chr01	16490813	16496538	Chr01.g01850
Chr01	20845366	20845366	Assemblytics_w_1289	50	+	Insertion	0	50	Chr01:20567016-20567066:+	within_alignment	Chr01	20838401	20845886	Chr01.g02151
Chr01	21602833	21602894	Assemblytics_w_1294	61	+	Deletion	61	0	Chr01:21325217-21325217:+	within_alignment	Chr01	21597700	21605833	Chr01.g02192
Chr01	24629440	24629440	Assemblytics_w_1299	67	+	Insertion	0	67	Chr01:24361714-24361781:+	within_alignment	Chr01	24627681	24637011	Chr01.g02450
Chr01	25622257	25622257	Assemblytics_w_1303	59	+	Insertion	0	59	Chr01:25353848-25353907:+	within_alignment	Chr01	25619799	25623255	Chr01.g02509
Chr01	26610964	26611035	Assemblytics_w_1307	71	+	Deletion	71	0	Chr01:26346923-26346923:+	within_alignment	Chr01	26609223	26611673	Chr01.g02562
Chr01	30263246	30263300	Assemblytics_w_1319	54	+	Deletion	54	0	Chr01:29987272-29987272:+	within_alignment	Chr01	30261639	30266108	Chr01.g02822
Chr01	31808127	31808127	Assemblytics_w_1334	50	+	Insertion	0	50	Chr01:31530301-31530351:+	within_alignment	Chr01	31807200	31810897	Chr01.g02942
Chr01	35360736	35360816	Assemblytics_w_1346	80	+	Deletion	80	0	Chr01:35138504-35138504:+	within_alignment	Chr01	35359640	35364764	Chr01.g03280
Chr01	35501500	35501500	Assemblytics_w_1347	57	+	Insertion	0	57	Chr01:35294837-35294894:+	within_alignment	Chr01	35500507	35506166	Chr01.g03297
Chr01	35846306	35846306	Assemblytics_w_1349	74	+	Insertion	0	74	Chr01:35673409-35673483:+	within_alignment	Chr01	35839027	35853009	Chr01.g03331
Chr01	35854438	35854438	Assemblytics_w_1350	50	+	Insertion	0	50	Chr01:35681627-35681677:+	within_alignment	Chr01	35853984	35856059	Chr01.g03333
Chr01	36094584	36094584	Assemblytics_w_1354	66	+	Insertion	0	66	Chr01:35967957-35968023:+	within_alignment	Chr01	36093502	36095881	Chr01.g03359
Chr01	36270804	36270804	Assemblytics_w_1357	76	+	Insertion	0	76	Chr01:36266534-36266610:+	within_alignment	Chr01	36267268	36272161	Chr01.g03376
Chr01	37939642	37939705	Assemblytics_w_1365	63	+	Deletion	63	0	Chr01:37945728-37945728:+	within_alignment	Chr01	37939618	37941197	Chr01.g03511
Chr01	38202972	38203027	Assemblytics_w_1367	55	+	Deletion	55	0	Chr01:38207937-38207937:+	within_alignment	Chr01	38201224	38203593	Chr01.g03557
Chr01	38206038	38206038	Assemblytics_w_1368	51	+	Insertion	0	51	Chr01:38210933-38210984:+	within_alignment	Chr01	38205972	38211003	Chr01.g03558
Chr01	38586474	38586474	Assemblytics_w_1369	52	+	Insertion	0	52	Chr01:38582674-38582726:+	within_alignment	Chr01	38584793	38587439	Chr01.g03612
Chr01	38601654	38601711	Assemblytics_w_1370	57	+	Deletion	57	0	Chr01:38597913-38597913:+	within_alignment	Chr01	38599151	38603764	Chr01.g03613
Chr01	38755788	38755788	Assemblytics_w_1371	53	+	Insertion	0	53	Chr01:38752146-38752199:+	within_alignment	Chr01	38755400	38757449	Chr01.g03633
Chr01	39393185	39393249	Assemblytics_w_1374	64	+	Deletion	64	0	Chr01:39382280-39382280:+	within_alignment	Chr01	39389092	39394259	Chr01.g03723
Chr01	39668947	39668947	Assemblytics_w_1376	65	+	Insertion	0	65	Chr01:39661736-39661801:+	within_alignment	Chr01	39664934	39669299	Chr01.g03758
Chr01	39668947	39668947	Assemblytics_w_1376	65	+	Insertion	0	65	Chr01:39661736-39661801:+	within_alignment	Chr01	39667370	39670249	Chr01.g03759
Chr01	40385515	40385594	Assemblytics_w_1377	79	+	Deletion	79	0	Chr01:40379655-40379655:+	within_alignment	Chr01	40384607	40388050	Chr01.g03865
Chr01	41457991	41457991	Assemblytics_w_1378	62	+	Insertion	0	62	Chr01:41456630-41456692:+	within_alignment	Chr01	41457582	41468950	Chr01.g04008
Chr01	42894076	42894130	Assemblytics_w_1381	54	+	Deletion	54	0	Chr01:42895512-42895512:+	within_alignment	Chr01	42891027	42897136	Chr01.g04185
Chr01	47214539	47214539	Assemblytics_w_1396	78	+	Insertion	0	78	Chr01:47189954-47190032:+	within_alignment	Chr01	47210780	47217754	Chr01.g04818
Chr11	1139165	1139246	Assemblytics_w_1399	81	+	Deletion	81	0	Chr11:1138882-1138882:+	within_alignment	Chr11	1137579	1139575	Chr11.g33413
Chr11	4648401	4648455	Assemblytics_w_1409	54	+	Deletion	54	0	Chr11:4642674-4642674:+	within_alignment	Chr11	4637670	4653061	Chr11.g33792
Chr11	5969516	5969516	Assemblytics_w_1418	52	+	Insertion	0	52	Chr11:5918550-5918602:+	within_alignment	Chr11	5968517	5969946	Chr11.g33922
Chr11	7955404	7955455	Assemblytics_w_1437	51	+	Deletion	51	0	Chr11:7895049-7895049:+	within_alignment	Chr11	7953935	7956331	Chr11.g34046
Chr11	15049962	15049962	Assemblytics_w_1463	82	+	Insertion	0	82	Chr11:15129460-15129542:+	within_alignment	Chr11	15048787	15051733	Chr11.g34472
Chr11	16434527	16434599	Assemblytics_w_1467	72	+	Deletion	72	0	Chr11:16505193-16505193:+	within_alignment	Chr11	16433089	16436643	Chr11.g34579
Chr11	19723417	19723490	Assemblytics_w_1487	73	+	Deletion	73	0	Chr11:19803116-19803116:+	within_alignment	Chr11	19719055	19723440	Chr11.g34930
Chr11	20642613	20642664	Assemblytics_w_1488	51	+	Deletion	51	0	Chr11:20893555-20893555:+	within_alignment	Chr11	20641573	20642846	Chr11.g35049
Chr11	21643808	21643808	Assemblytics_w_1493	84	+	Insertion	0	84	Chr11:21805462-21805546:+	within_alignment	Chr11	21642328	21652874	Chr11.g35178
Chr11	21900750	21900750	Assemblytics_w_1494	60	+	Insertion	0	60	Chr11:22083100-22083160:+	within_alignment	Chr11	21899825	21901692	Chr11.g35215
Chr11	24199685	24199685	Assemblytics_w_1503	64	+	Insertion	0	64	Chr11:24357223-24357287:+	within_alignment	Chr11	24185463	24200213	Chr11.g35505
Chr05	1113099	1113155	Assemblytics_w_1514	56	+	Deletion	56	0	Chr05:1112705-1112705:+	within_alignment	Chr05	1112574	1118405	Chr05.g14636
Chr05	3816954	3816954	Assemblytics_w_1523	56	+	Insertion	0	56	Chr05:7103711-7103767:+	within_alignment	Chr05	3814864	3817527	Chr05.g14943
Chr05	5143508	5143508	Assemblytics_w_1528	54	+	Insertion	0	54	Chr05:5035274-5035328:+	within_alignment	Chr05	5136748	5145186	Chr05.g15111
Chr05	5273849	5273909	Assemblytics_w_1530	60	+	Deletion	60	0	Chr05:5165955-5165955:+	within_alignment	Chr05	5269753	5275006	Chr05.g15133
Chr05	5314294	5314350	Assemblytics_w_1531	56	+	Deletion	56	0	Chr05:5221567-5221567:+	within_alignment	Chr05	5313726	5319611	Chr05.g15140
Chr05	5397981	5398046	Assemblytics_w_1534	65	+	Deletion	65	0	Chr05:5324418-5324418:+	within_alignment	Chr05	5395695	5398701	Chr05.g15147
Chr05	5398407	5398461	Assemblytics_w_1535	54	+	Deletion	54	0	Chr05:5324777-5324777:+	within_alignment	Chr05	5395695	5398701	Chr05.g15147
Chr05	7510810	7510810	Assemblytics_w_1540	52	+	Insertion	0	52	Chr05:9087718-9087770:+	within_alignment	Chr05	7508352	7511757	Chr05.g15367
Chr05	8123878	8123935	Assemblytics_w_1542	57	+	Deletion	57	0	Chr05:9763938-9763938:+	within_alignment	Chr05	8123251	8124413	Chr05.g15453
Chr05	10744272	10744272	Assemblytics_w_1547	54	+	Insertion	0	54	Chr05:12415814-12415868:+	within_alignment	Chr05	10740076	10746703	Chr05.g15794
Chr05	11012991	11012991	Assemblytics_w_1551	65	+	Insertion	0	65	Chr05:12674124-12674189:+	within_alignment	Chr05	11012270	11015812	Chr05.g15826
Chr05	11058736	11058803	Assemblytics_w_1552	67	+	Deletion	67	0	Chr05:12719897-12719897:+	within_alignment	Chr05	11043347	11063897	Chr05.g15830
Chr05	11409429	11409480	Assemblytics_w_1553	51	+	Deletion	51	0	Chr05:13056179-13056179:+	within_alignment	Chr05	11406803	11411230	Chr05.g15859
Chr05	11416322	11416322	Assemblytics_w_1554	50	+	Insertion	0	50	Chr05:13062902-13062952:+	within_alignment	Chr05	11412042	11420822	Chr05.g15860
Chr05	12061721	12061773	Assemblytics_w_1560	52	+	Deletion	52	0	Chr05:13806099-13806099:+	within_alignment	Chr05	12061305	12064772	Chr05.g15911
Chr05	12253913	12253967	Assemblytics_w_1561	54	+	Deletion	54	0	Chr05:13990145-13990145:+	within_alignment	Chr05	12253369	12255131	Chr05.g15935
Chr05	13307930	13307930	Assemblytics_w_1563	51	+	Insertion	0	51	Chr05:15015164-15015215:+	within_alignment	Chr05	13224799	13329233	Chr05.g16033
Chr05	13308811	13308811	Assemblytics_w_1564	55	+	Insertion	0	55	Chr05:15016090-15016145:+	within_alignment	Chr05	13224799	13329233	Chr05.g16033
Chr05	13317691	13317691	Assemblytics_w_1565	86	+	Insertion	0	86	Chr05:15025026-15025112:+	within_alignment	Chr05	13224799	13329233	Chr05.g16033
Chr05	15009489	15009567	Assemblytics_w_1568	78	+	Deletion	78	0	Chr05:16771746-16771746:+	within_alignment	Chr05	15003695	15011895	Chr05.g16196
Chr05	15356988	15357061	Assemblytics_w_1570	73	+	Deletion	73	0	Chr05:17116442-17116442:+	within_alignment	Chr05	15355632	15359026	Chr05.g16219
Chr05	17245314	17245314	Assemblytics_w_1575	53	+	Insertion	0	53	Chr05:19052036-19052089:+	within_alignment	Chr05	17244633	17247259	Chr05.g16343
Chr05	24302798	24302866	Assemblytics_w_1603	68	+	Deletion	68	0	Chr05:25614113-25614113:+	within_alignment	Chr05	24293056	24307677	Chr05.g16775
Chr05	24997555	24997619	Assemblytics_w_1608	64	+	Deletion	64	0	Chr05:26323244-26323244:+	within_alignment	Chr05	24996637	24997557	Chr05.g16832
Chr05	25588697	25588697	Assemblytics_w_1624	55	+	Insertion	0	55	Chr05:26940154-26940209:+	within_alignment	Chr05	25587737	25590646	Chr05.g16881
Chr05	25681531	25681531	Assemblytics_w_1627	57	+	Insertion	0	57	Chr05:27041676-27041733:+	within_alignment	Chr05	25679124	25681930	Chr05.g16897
Chr05	26879191	26879248	Assemblytics_w_1634	57	+	Deletion	57	0	Chr05:28089472-28089472:+	within_alignment	Chr05	26874714	26880887	Chr05.g17009
Chr05	27070506	27070506	Assemblytics_w_1637	52	+	Insertion	0	52	Chr05:28282361-28282413:+	within_alignment	Chr05	27070153	27082571	Chr05.g17037
Chr05	27090381	27090381	Assemblytics_w_1638	61	+	Insertion	0	61	Chr05:28302248-28302309:+	within_alignment	Chr05	27082904	27091796	Chr05.g17038
Chr05	27695082	27695082	Assemblytics_w_1642	84	+	Insertion	0	84	Chr05:29167871-29167955:+	within_alignment	Chr05	27693143	27702514	Chr05.g17103
Chr05	28149147	28149204	Assemblytics_w_1645	57	+	Deletion	57	0	Chr05:29624256-29624256:+	within_alignment	Chr05	28145804	28165454	Chr05.g17158
Chr05	28312551	28312610	Assemblytics_w_1646	59	+	Deletion	59	0	Chr05:29787673-29787673:+	within_alignment	Chr05	28309916	28313164	Chr05.g17173
Chr05	29288414	29288414	Assemblytics_w_1650	79	+	Insertion	0	79	Chr05:30774654-30774733:+	within_alignment	Chr05	29287544	29295830	Chr05.g17269
Chr01	340544	340545	Assemblytics_b_15	330	+	Insertion	1	331	Chr01:329355-329686:+	between_alignments	Chr01	338853	353932	Chr01.g00030
Chr01	381022	383825	Assemblytics_b_16	2813	+	Deletion	2803	-10	Chr01:370191-370201:-	between_alignments	Chr01	377015	382133	Chr01.g00032
Chr01	405604	419904	Assemblytics_b_17	899	+	Repeat_contraction	14300	13401	Chr01:392109-405510:+	between_alignments	Chr01	407769	421082	Chr01.g00037
Chr01	473773	503620	Assemblytics_b_18	6524	+	Repeat_expansion	29847	36371	Chr01:459471-495842:+	between_alignments	Chr01	474319	497536	Chr01.g00044
Chr01	971517	983436	Assemblytics_b_23	721	+	Repeat_expansion	11919	12640	Chr01:1005238-1017878:+	between_alignments	Chr01	975197	976669	Chr01.g00107
Chr01	1262596	1264632	Assemblytics_b_30	1007	+	Repeat_expansion	2036	3043	Chr01:1295169-1298212:+	between_alignments	Chr01	1259606	1262601	Chr01.g00143
Chr01	1517267	1521895	Assemblytics_b_43	5104	+	Tandem_expansion	-4628	476	Chr01:1576576-1577052:+	between_alignments	Chr01	1518264	1521327	Chr01.g00171
Chr01	1597451	1660415	Assemblytics_b_46	2160	+	Repeat_expansion	62964	65124	Chr01:1624886-1690010:+	between_alignments	Chr01	1659956	1665063	Chr01.g00184
Chr01	1740895	1741011	Assemblytics_b_48	142	+	Deletion	116	-26	Chr01:1800137-1800163:-	between_alignments	Chr01	1739431	1741474	Chr01.g00193
Chr01	2159517	2167069	Assemblytics_b_60	7541	+	Deletion	7552	11	Chr01:2224131-2224142:+	between_alignments	Chr01	2161496	2165185	Chr01.g00247
Chr01	2309682	2309806	Assemblytics_b_64	105	+	Deletion	124	19	Chr01:2329060-2329079:+	between_alignments	Chr01	2308127	2311193	Chr01.g00265
Chr01	2463908	2529536	Assemblytics_b_70	6092	+	Repeat_contraction	65628	59536	Chr01:2488781-2548317:+	between_alignments	Chr01	2438064	2474284	Chr01.g00277
Chr01	2463908	2529536	Assemblytics_b_70	6092	+	Repeat_contraction	65628	59536	Chr01:2488781-2548317:+	between_alignments	Chr01	2490793	2501263	Chr01.g00279
Chr01	2781862	2785165	Assemblytics_b_75	3311	+	Deletion	3303	-8	Chr01:2801730-2801738:-	between_alignments	Chr01	2782279	2783154	Chr01.g00318
Chr01	3167785	3394146	Assemblytics_b_77	220	+	Repeat_contraction	226361	226141	Chr01:3184003-3410144:+	between_alignments	Chr01	3165497	3171174	Chr01.g00366
Chr01	3167785	3394146	Assemblytics_b_77	220	+	Repeat_contraction	226361	226141	Chr01:3184003-3410144:+	between_alignments	Chr01	3173033	3178206	Chr01.g00367
Chr01	3167785	3394146	Assemblytics_b_77	220	+	Repeat_contraction	226361	226141	Chr01:3184003-3410144:+	between_alignments	Chr01	3182146	3188620	Chr01.g00368
Chr01	3167785	3394146	Assemblytics_b_77	220	+	Repeat_contraction	226361	226141	Chr01:3184003-3410144:+	between_alignments	Chr01	3217793	3221604	Chr01.g00371
Chr01	3167785	3394146	Assemblytics_b_77	220	+	Repeat_contraction	226361	226141	Chr01:3184003-3410144:+	between_alignments	Chr01	3224901	3229162	Chr01.g00372
Chr01	3167785	3394146	Assemblytics_b_77	220	+	Repeat_contraction	226361	226141	Chr01:3184003-3410144:+	between_alignments	Chr01	3233196	3238608	Chr01.g00373
Chr01	3167785	3394146	Assemblytics_b_77	220	+	Repeat_contraction	226361	226141	Chr01:3184003-3410144:+	between_alignments	Chr01	3240360	3243622	Chr01.g00374
Chr01	3167785	3394146	Assemblytics_b_77	220	+	Repeat_contraction	226361	226141	Chr01:3184003-3410144:+	between_alignments	Chr01	3247458	3253402	Chr01.g00375
Chr01	3167785	3394146	Assemblytics_b_77	220	+	Repeat_contraction	226361	226141	Chr01:3184003-3410144:+	between_alignments	Chr01	3254613	3256591	Chr01.g00376
Chr01	3167785	3394146	Assemblytics_b_77	220	+	Repeat_contraction	226361	226141	Chr01:3184003-3410144:+	between_alignments	Chr01	3260457	3263291	Chr01.g00377
Chr01	3167785	3394146	Assemblytics_b_77	220	+	Repeat_contraction	226361	226141	Chr01:3184003-3410144:+	between_alignments	Chr01	3291368	3294807	Chr01.g00378
Chr01	3167785	3394146	Assemblytics_b_77	220	+	Repeat_contraction	226361	226141	Chr01:3184003-3410144:+	between_alignments	Chr01	3298198	3300190	Chr01.g00379
Chr01	3167785	3394146	Assemblytics_b_77	220	+	Repeat_contraction	226361	226141	Chr01:3184003-3410144:+	between_alignments	Chr01	3300278	3302168	Chr01.g00380
Chr01	3167785	3394146	Assemblytics_b_77	220	+	Repeat_contraction	226361	226141	Chr01:3184003-3410144:+	between_alignments	Chr01	3309801	3312879	Chr01.g00381
Chr01	3167785	3394146	Assemblytics_b_77	220	+	Repeat_contraction	226361	226141	Chr01:3184003-3410144:+	between_alignments	Chr01	3316831	3319395	Chr01.g00382
Chr01	3167785	3394146	Assemblytics_b_77	220	+	Repeat_contraction	226361	226141	Chr01:3184003-3410144:+	between_alignments	Chr01	3319417	3323296	Chr01.g00383
Chr01	3167785	3394146	Assemblytics_b_77	220	+	Repeat_contraction	226361	226141	Chr01:3184003-3410144:+	between_alignments	Chr01	3334780	3337171	Chr01.g00384
Chr01	3167785	3394146	Assemblytics_b_77	220	+	Repeat_contraction	226361	226141	Chr01:3184003-3410144:+	between_alignments	Chr01	3346087	3346931	Chr01.g00385
Chr01	3167785	3394146	Assemblytics_b_77	220	+	Repeat_contraction	226361	226141	Chr01:3184003-3410144:+	between_alignments	Chr01	3348083	3350036	Chr01.g00386
Chr01	3167785	3394146	Assemblytics_b_77	220	+	Repeat_contraction	226361	226141	Chr01:3184003-3410144:+	between_alignments	Chr01	3389601	3393638	Chr01.g00390
Chr01	3479664	3485989	Assemblytics_b_78	2777	+	Repeat_expansion	6325	9102	Chr01:3495618-3504720:+	between_alignments	Chr01	3479959	3488663	Chr01.g00402
Chr01	3937377	3947571	Assemblytics_b_83	1230	+	Repeat_contraction	10194	8964	Chr01:3956010-3964974:+	between_alignments	Chr01	3933836	3941768	Chr01.g00463
Chr01	3937377	3947571	Assemblytics_b_83	1230	+	Repeat_contraction	10194	8964	Chr01:3956010-3964974:+	between_alignments	Chr01	3944569	3946145	Chr01.g00464
Chr01	3937377	3947571	Assemblytics_b_83	1230	+	Repeat_contraction	10194	8964	Chr01:3956010-3964974:+	between_alignments	Chr01	3947432	3952892	Chr01.g00465
Chr01	3947801	3947846	Assemblytics_b_84	93	+	Insertion	45	138	Chr01:3965204-3965342:+	between_alignments	Chr01	3947432	3952892	Chr01.g00465
Chr01	4443977	4453467	Assemblytics_b_90	1009	+	Repeat_contraction	9490	8481	Chr01:4460599-4469080:+	between_alignments	Chr01	4445198	4447731	Chr01.g00537
Chr01	4443977	4453467	Assemblytics_b_90	1009	+	Repeat_contraction	9490	8481	Chr01:4460599-4469080:+	between_alignments	Chr01	4449963	4451867	Chr01.g00538
Chr01	4539477	4582874	Assemblytics_b_91	1620	+	Repeat_contraction	43397	41777	Chr01:4555057-4596834:+	between_alignments	Chr01	4546419	4547816	Chr01.g00553
Chr01	4539477	4582874	Assemblytics_b_91	1620	+	Repeat_contraction	43397	41777	Chr01:4555057-4596834:+	between_alignments	Chr01	4548982	4550136	Chr01.g00554
Chr01	4539477	4582874	Assemblytics_b_91	1620	+	Repeat_contraction	43397	41777	Chr01:4555057-4596834:+	between_alignments	Chr01	4553018	4554226	Chr01.g00555
Chr01	4539477	4582874	Assemblytics_b_91	1620	+	Repeat_contraction	43397	41777	Chr01:4555057-4596834:+	between_alignments	Chr01	4573512	4574674	Chr01.g00557
Chr01	4539477	4582874	Assemblytics_b_91	1620	+	Repeat_contraction	43397	41777	Chr01:4555057-4596834:+	between_alignments	Chr01	4576732	4583187	Chr01.g00558
Chr01	4638233	4641691	Assemblytics_b_93	3074	+	Repeat_expansion	3458	6532	Chr01:4652210-4658742:+	between_alignments	Chr01	4636605	4640198	Chr01.g00569
Chr01	4641870	4658318	Assemblytics_b_94	1721	+	Repeat_expansion	16448	18169	Chr01:4658921-4677090:+	between_alignments	Chr01	4649175	4650295	Chr01.g00571
Chr01	4641870	4658318	Assemblytics_b_94	1721	+	Repeat_expansion	16448	18169	Chr01:4658921-4677090:+	between_alignments	Chr01	4652870	4655286	Chr01.g00572
Chr01	4641870	4658318	Assemblytics_b_94	1721	+	Repeat_expansion	16448	18169	Chr01:4658921-4677090:+	between_alignments	Chr01	4655891	4657836	Chr01.g00573
Chr01	4808879	4821481	Assemblytics_b_98	5475	+	Repeat_contraction	12602	7127	Chr01:4828340-4835467:+	between_alignments	Chr01	4811252	4813678	Chr01.g00589
Chr01	4808879	4821481	Assemblytics_b_98	5475	+	Repeat_contraction	12602	7127	Chr01:4828340-4835467:+	between_alignments	Chr01	4816642	4821114	Chr01.g00590
Chr01	5076529	5090720	Assemblytics_b_106	9415	+	Repeat_contraction	14191	4776	Chr01:5081161-5085937:+	between_alignments	Chr01	5080478	5082844	Chr01.g00623
Chr01	5121966	5182812	Assemblytics_b_107	9816	+	Repeat_expansion	60846	70662	Chr01:5117183-5187845:+	between_alignments	Chr01	5130866	5132128	Chr01.g00626
Chr01	5121966	5182812	Assemblytics_b_107	9816	+	Repeat_expansion	60846	70662	Chr01:5117183-5187845:+	between_alignments	Chr01	5137445	5138633	Chr01.g00627
Chr01	5121966	5182812	Assemblytics_b_107	9816	+	Repeat_expansion	60846	70662	Chr01:5117183-5187845:+	between_alignments	Chr01	5138829	5139789	Chr01.g00628
Chr01	5121966	5182812	Assemblytics_b_107	9816	+	Repeat_expansion	60846	70662	Chr01:5117183-5187845:+	between_alignments	Chr01	5144865	5145270	Chr01.g00629
Chr01	5121966	5182812	Assemblytics_b_107	9816	+	Repeat_expansion	60846	70662	Chr01:5117183-5187845:+	between_alignments	Chr01	5176689	5183027	Chr01.g00633
Chr01	5240346	5240474	Assemblytics_b_108	112	+	Deletion	128	16	Chr01:5245332-5245348:+	between_alignments	Chr01	5238070	5242831	Chr01.g00638
Chr01	5334867	5340483	Assemblytics_b_110	155	+	Repeat_expansion	5616	5771	Chr01:5339626-5345397:+	between_alignments	Chr01	5333253	5337485	Chr01.g00652
Chr01	5695079	5695978	Assemblytics_b_113	906	+	Deletion	899	-7	Chr01:5686414-5686421:-	between_alignments	Chr01	5681020	5696898	Chr01.g00686
Chr01	5744624	5768396	Assemblytics_b_114	2643	+	Repeat_expansion	23772	26415	Chr01:5735043-5761458:+	between_alignments	Chr01	5766132	5773742	Chr01.g00695
Chr01	6012293	6020329	Assemblytics_b_119	859	+	Repeat_expansion	8036	8895	Chr01:6003261-6012156:+	between_alignments	Chr01	6010780	6016601	Chr01.g00729
Chr01	6137317	6137319	Assemblytics_b_121	346	+	Tandem_contraction	-2	-348	Chr01:6128797-6129145:-	between_alignments	Chr01	6133343	6142532	Chr01.g00748
Chr01	6314302	6314824	Assemblytics_b_123	519	+	Deletion	522	3	Chr01:6299627-6299630:+	between_alignments	Chr01	6313067	6314891	Chr01.g00777
Chr01	6368506	6375106	Assemblytics_b_125	154	+	Repeat_contraction	6600	6446	Chr01:6356109-6362555:+	between_alignments	Chr01	6367659	6369294	Chr01.g00787
Chr01	6368506	6375106	Assemblytics_b_125	154	+	Repeat_contraction	6600	6446	Chr01:6356109-6362555:+	between_alignments	Chr01	6371903	6374600	Chr01.g00788
Chr01	6368506	6375106	Assemblytics_b_125	154	+	Repeat_contraction	6600	6446	Chr01:6356109-6362555:+	between_alignments	Chr01	6375067	6378839	Chr01.g00789
Chr01	6395211	6398928	Assemblytics_b_126	3255	+	Repeat_expansion	3717	6972	Chr01:6382626-6389598:+	between_alignments	Chr01	6397279	6397887	Chr01.g00793
Chr01	6416069	6416080	Assemblytics_b_127	51	+	Insertion	-11	40	Chr01:6406711-6406751:+	between_alignments	Chr01	6415693	6419819	Chr01.g00798
Chr01	6454639	6467114	Assemblytics_b_128	1989	+	Repeat_expansion	12475	14464	Chr01:6445346-6459810:+	between_alignments	Chr01	6454552	6459682	Chr01.g00804
Chr01	6497820	6497907	Assemblytics_b_129	87	+	Deletion	87	0	Chr01:6490481-6490481:+	between_alignments	Chr01	6494671	6498727	Chr01.g00811
Chr01	6497820	6497907	Assemblytics_b_129	87	+	Deletion	87	0	Chr01:6490481-6490481:+	between_alignments	Chr01	6497185	6499933	Chr01.g00812
Chr01	6596068	6602456	Assemblytics_b_134	5360	+	Repeat_expansion	6388	11748	Chr01:6585165-6596913:+	between_alignments	Chr01	6596493	6602896	Chr01.g00825
Chr01	6640244	6649115	Assemblytics_b_136	8157	+	Repeat_contraction	8871	714	Chr01:6631049-6631763:+	between_alignments	Chr01	6640687	6643236	Chr01.g00829
Chr01	6640244	6649115	Assemblytics_b_136	8157	+	Repeat_contraction	8871	714	Chr01:6631049-6631763:+	between_alignments	Chr01	6644533	6649090	Chr01.g00830
Chr01	6709276	6709720	Assemblytics_b_139	450	+	Deletion	444	-6	Chr01:6691832-6691838:-	between_alignments	Chr01	6709127	6717359	Chr01.g00840
Chr01	6751901	6755529	Assemblytics_b_141	1159	+	Repeat_expansion	3628	4787	Chr01:6739423-6744210:+	between_alignments	Chr01	6755507	6759784	Chr01.g00843
Chr01	6829947	6849453	Assemblytics_b_142	208	+	Repeat_contraction	19506	19298	Chr01:6818626-6837924:+	between_alignments	Chr01	6829175	6831200	Chr01.g00859
Chr01	6829947	6849453	Assemblytics_b_142	208	+	Repeat_contraction	19506	19298	Chr01:6818626-6837924:+	between_alignments	Chr01	6849421	6856761	Chr01.g00860
Chr01	7293448	7398780	Assemblytics_b_148	1783	+	Repeat_expansion	105332	107115	Chr01:7269820-7376935:+	between_alignments	Chr01	7299590	7303099	Chr01.g00909
Chr01	7293448	7398780	Assemblytics_b_148	1783	+	Repeat_expansion	105332	107115	Chr01:7269820-7376935:+	between_alignments	Chr01	7318392	7320757	Chr01.g00912
Chr01	7293448	7398780	Assemblytics_b_148	1783	+	Repeat_expansion	105332	107115	Chr01:7269820-7376935:+	between_alignments	Chr01	7331716	7333579	Chr01.g00913
Chr01	7293448	7398780	Assemblytics_b_148	1783	+	Repeat_expansion	105332	107115	Chr01:7269820-7376935:+	between_alignments	Chr01	7339930	7341911	Chr01.g00914
Chr01	7293448	7398780	Assemblytics_b_148	1783	+	Repeat_expansion	105332	107115	Chr01:7269820-7376935:+	between_alignments	Chr01	7346042	7347119	Chr01.g00915
Chr01	7293448	7398780	Assemblytics_b_148	1783	+	Repeat_expansion	105332	107115	Chr01:7269820-7376935:+	between_alignments	Chr01	7348456	7351154	Chr01.g00916
Chr01	7293448	7398780	Assemblytics_b_148	1783	+	Repeat_expansion	105332	107115	Chr01:7269820-7376935:+	between_alignments	Chr01	7363803	7366117	Chr01.g00919
Chr01	7293448	7398780	Assemblytics_b_148	1783	+	Repeat_expansion	105332	107115	Chr01:7269820-7376935:+	between_alignments	Chr01	7381579	7384272	Chr01.g00921
Chr01	7293448	7398780	Assemblytics_b_148	1783	+	Repeat_expansion	105332	107115	Chr01:7269820-7376935:+	between_alignments	Chr01	7390995	7393250	Chr01.g00922
Chr01	7438430	7443331	Assemblytics_b_149	696	+	Repeat_contraction	4901	4205	Chr01:7416511-7420716:+	between_alignments	Chr01	7443253	7444620	Chr01.g00928
Chr01	7598467	7673452	Assemblytics_b_155	7628	+	Repeat_expansion	74985	82613	Chr01:7587400-7670013:+	between_alignments	Chr01	7601716	7615281	Chr01.g00951
Chr01	7598467	7673452	Assemblytics_b_155	7628	+	Repeat_expansion	74985	82613	Chr01:7587400-7670013:+	between_alignments	Chr01	7617647	7621470	Chr01.g00952
Chr01	7598467	7673452	Assemblytics_b_155	7628	+	Repeat_expansion	74985	82613	Chr01:7587400-7670013:+	between_alignments	Chr01	7623146	7627678	Chr01.g00953
Chr01	7855685	7903438	Assemblytics_b_157	2382	+	Repeat_expansion	47753	50135	Chr01:7841562-7891697:+	between_alignments	Chr01	7880390	7884116	Chr01.g00981
Chr01	7855685	7903438	Assemblytics_b_157	2382	+	Repeat_expansion	47753	50135	Chr01:7841562-7891697:+	between_alignments	Chr01	7884261	7890798	Chr01.g00982
Chr01	8139207	8172790	Assemblytics_b_162	5673	+	Repeat_contraction	33583	27910	Chr01:8156862-8184772:+	between_alignments	Chr01	8138693	8145266	Chr01.g01007
Chr01	8139207	8172790	Assemblytics_b_162	5673	+	Repeat_contraction	33583	27910	Chr01:8156862-8184772:+	between_alignments	Chr01	8156289	8157689	Chr01.g01008
Chr01	8139207	8172790	Assemblytics_b_162	5673	+	Repeat_contraction	33583	27910	Chr01:8156862-8184772:+	between_alignments	Chr01	8159542	8160710	Chr01.g01009
Chr01	8139207	8172790	Assemblytics_b_162	5673	+	Repeat_contraction	33583	27910	Chr01:8156862-8184772:+	between_alignments	Chr01	8170313	8177235	Chr01.g01010
Chr01	8392951	8397945	Assemblytics_b_167	155	+	Repeat_contraction	4994	4839	Chr01:8413398-8418237:+	between_alignments	Chr01	8394432	8397063	Chr01.g01048
Chr01	8521450	8528779	Assemblytics_b_169	591	+	Repeat_expansion	7329	7920	Chr01:8539242-8547162:+	between_alignments	Chr01	8523607	8525180	Chr01.g01066
Chr01	8521450	8528779	Assemblytics_b_169	591	+	Repeat_expansion	7329	7920	Chr01:8539242-8547162:+	between_alignments	Chr01	8528443	8532400	Chr01.g01067
Chr01	8785943	8809208	Assemblytics_b_173	820	+	Repeat_expansion	23265	24085	Chr01:8804525-8828610:+	between_alignments	Chr01	8786787	8789360	Chr01.g01097
Chr01	8785943	8809208	Assemblytics_b_173	820	+	Repeat_expansion	23265	24085	Chr01:8804525-8828610:+	between_alignments	Chr01	8795349	8799626	Chr01.g01099
Chr01	9061609	9182797	Assemblytics_b_176	9739	+	Repeat_contraction	121188	111449	Chr01:9090283-9201732:+	between_alignments	Chr01	9053030	9076002	Chr01.g01122
Chr01	9061609	9182797	Assemblytics_b_176	9739	+	Repeat_contraction	121188	111449	Chr01:9090283-9201732:+	between_alignments	Chr01	9080071	9082632	Chr01.g01123
Chr01	9061609	9182797	Assemblytics_b_176	9739	+	Repeat_contraction	121188	111449	Chr01:9090283-9201732:+	between_alignments	Chr01	9092438	9093465	Chr01.g01124
Chr01	9061609	9182797	Assemblytics_b_176	9739	+	Repeat_contraction	121188	111449	Chr01:9090283-9201732:+	between_alignments	Chr01	9102273	9157514	Chr01.g01125
Chr01	9989855	9995586	Assemblytics_b_184	1731	+	Repeat_contraction	5731	4000	Chr01:9993090-9997090:+	between_alignments	Chr01	9978424	9995070	Chr01.g01199
Chr01	10425595	10460563	Assemblytics_b_188	5671	+	Repeat_expansion	34968	40639	Chr01:10436246-10476885:+	between_alignments	Chr01	10426742	10428116	Chr01.g01243
Chr01	10425595	10460563	Assemblytics_b_188	5671	+	Repeat_expansion	34968	40639	Chr01:10436246-10476885:+	between_alignments	Chr01	10440309	10441119	Chr01.g01245
Chr01	10425595	10460563	Assemblytics_b_188	5671	+	Repeat_expansion	34968	40639	Chr01:10436246-10476885:+	between_alignments	Chr01	10451494	10455518	Chr01.g01247
Chr01	10425595	10460563	Assemblytics_b_188	5671	+	Repeat_expansion	34968	40639	Chr01:10436246-10476885:+	between_alignments	Chr01	10457959	10459232	Chr01.g01248
Chr01	10623481	10623503	Assemblytics_b_191	52	+	Deletion	22	-30	Chr01:10645537-10645567:-	between_alignments	Chr01	10613932	10629038	Chr01.g01268
Chr01	10653103	10656549	Assemblytics_b_192	4985	+	Repeat_expansion	3446	8431	Chr01:10675181-10683612:+	between_alignments	Chr01	10653998	10657094	Chr01.g01274
Chr01	10667103	10683844	Assemblytics_b_194	4235	+	Repeat_contraction	16741	12506	Chr01:10697018-10709524:+	between_alignments	Chr01	10669400	10673567	Chr01.g01278
Chr01	10833484	10846101	Assemblytics_b_198	4915	+	Repeat_contraction	12617	7702	Chr01:10857835-10865537:+	between_alignments	Chr01	10834537	10839989	Chr01.g01303
Chr01	10833484	10846101	Assemblytics_b_198	4915	+	Repeat_contraction	12617	7702	Chr01:10857835-10865537:+	between_alignments	Chr01	10840969	10845582	Chr01.g01304
Chr01	11090960	11183632	Assemblytics_b_200	6760	+	Repeat_contraction	92672	85912	Chr01:11094082-11179994:+	between_alignments	Chr01	11091690	11094000	Chr01.g01336
Chr01	11090960	11183632	Assemblytics_b_200	6760	+	Repeat_contraction	92672	85912	Chr01:11094082-11179994:+	between_alignments	Chr01	11098395	11101334	Chr01.g01337
Chr01	11090960	11183632	Assemblytics_b_200	6760	+	Repeat_contraction	92672	85912	Chr01:11094082-11179994:+	between_alignments	Chr01	11145724	11146764	Chr01.g01341
Chr01	11090960	11183632	Assemblytics_b_200	6760	+	Repeat_contraction	92672	85912	Chr01:11094082-11179994:+	between_alignments	Chr01	11162907	11165579	Chr01.g01343
Chr01	11090960	11183632	Assemblytics_b_200	6760	+	Repeat_contraction	92672	85912	Chr01:11094082-11179994:+	between_alignments	Chr01	11170173	11173087	Chr01.g01344
Chr01	11878502	11892972	Assemblytics_b_221	863	+	Repeat_contraction	14470	13607	Chr01:11636128-11649735:+	between_alignments	Chr01	11878345	11881364	Chr01.g01409
Chr01	11878502	11892972	Assemblytics_b_221	863	+	Repeat_contraction	14470	13607	Chr01:11636128-11649735:+	between_alignments	Chr01	11883799	11898091	Chr01.g01410
Chr01	11965844	11965986	Assemblytics_b_222	168	+	Tandem_expansion	-142	26	Chr01:11722677-11722703:+	between_alignments	Chr01	11964668	11966334	Chr01.g01420
Chr01	11965844	11965986	Assemblytics_b_222	168	+	Tandem_expansion	-142	26	Chr01:11722677-11722703:+	between_alignments	Chr01	11964808	11969885	Chr01.g01421
Chr01	12123330	12130684	Assemblytics_b_225	3586	+	Repeat_contraction	7354	3768	Chr01:11880052-11883820:+	between_alignments	Chr01	12124045	12125609	Chr01.g01443
Chr01	12123330	12130684	Assemblytics_b_225	3586	+	Repeat_contraction	7354	3768	Chr01:11880052-11883820:+	between_alignments	Chr01	12125806	12126994	Chr01.g01444
Chr01	12167829	12177542	Assemblytics_b_228	1633	+	Repeat_expansion	9713	11346	Chr01:11930879-11942225:+	between_alignments	Chr01	12171658	12173600	Chr01.g01449
Chr01	12167829	12177542	Assemblytics_b_228	1633	+	Repeat_expansion	9713	11346	Chr01:11930879-11942225:+	between_alignments	Chr01	12173659	12175377	Chr01.g01450
Chr01	12197803	12197854	Assemblytics_b_232	379	+	Repeat_expansion	51	430	Chr01:11967502-11967932:+	between_alignments	Chr01	12196345	12199288	Chr01.g01453
Chr01	12244994	12244995	Assemblytics_b_235	496	+	Insertion	0	496	Chr01:12023962-12024458:+	between_alignments	Chr01	12238935	12252212	Chr01.g01459
Chr01	12246365	12267206	Assemblytics_b_236	9456	+	Repeat_contraction	20841	11385	Chr01:12025829-12037214:+	between_alignments	Chr01	12238935	12252212	Chr01.g01459
Chr01	12246365	12267206	Assemblytics_b_236	9456	+	Repeat_contraction	20841	11385	Chr01:12025829-12037214:+	between_alignments	Chr01	12255061	12257040	Chr01.g01460
Chr01	12276444	12282024	Assemblytics_b_237	605	+	Repeat_contraction	5580	4975	Chr01:12046453-12051428:+	between_alignments	Chr01	12274724	12276995	Chr01.g01462
Chr01	12276444	12282024	Assemblytics_b_237	605	+	Repeat_contraction	5580	4975	Chr01:12046453-12051428:+	between_alignments	Chr01	12280887	12288882	Chr01.g01463
Chr01	12340873	12363301	Assemblytics_b_239	6405	+	Repeat_contraction	22428	16023	Chr01:12109982-12126005:+	between_alignments	Chr01	12345010	12348438	Chr01.g01474
Chr01	12340873	12363301	Assemblytics_b_239	6405	+	Repeat_contraction	22428	16023	Chr01:12109982-12126005:+	between_alignments	Chr01	12348949	12353355	Chr01.g01475
Chr01	12740119	12744835	Assemblytics_b_257	2814	+	Repeat_expansion	4716	7530	Chr01:12398457-12405987:+	between_alignments	Chr01	12737313	12741219	Chr01.g01500
Chr01	12745904	12767674	Assemblytics_b_258	7357	+	Repeat_expansion	21770	29127	Chr01:12407045-12436172:+	between_alignments	Chr01	12758665	12764233	Chr01.g01503
Chr01	12770499	12794483	Assemblytics_b_260	4625	+	Repeat_expansion	23984	28609	Chr01:12440026-12468635:+	between_alignments	Chr01	12772710	12776662	Chr01.g01505
Chr01	12770499	12794483	Assemblytics_b_260	4625	+	Repeat_expansion	23984	28609	Chr01:12440026-12468635:+	between_alignments	Chr01	12784384	12792659	Chr01.g01506
Chr01	12841805	12842652	Assemblytics_b_265	5513	+	Repeat_expansion	847	6360	Chr01:12473340-12479700:+	between_alignments	Chr01	12840267	12842367	Chr01.g01509
Chr01	12840737	12840834	Assemblytics_b_270	68	+	Repeat_expansion	97	165	Chr01:12507371-12507536:+	between_alignments	Chr01	12840267	12842367	Chr01.g01509
Chr01	12846789	12851309	Assemblytics_b_271	1999	+	Repeat_contraction	4520	2521	Chr01:12513464-12515985:+	between_alignments	Chr01	12845776	12846911	Chr01.g01510
Chr01	12846789	12851309	Assemblytics_b_271	1999	+	Repeat_contraction	4520	2521	Chr01:12513464-12515985:+	between_alignments	Chr01	12849706	12850949	Chr01.g01511
Chr01	12823542	12823572	Assemblytics_b_280	205	+	Insertion	30	235	Chr01:12575211-12575446:+	between_alignments	Chr01	12819585	12826037	Chr01.g01508
Chr01	12762514	12772947	Assemblytics_b_282	8347	+	Repeat_contraction	10433	2086	Chr01:12593155-12595241:+	between_alignments	Chr01	12758665	12764233	Chr01.g01503
Chr01	12762514	12772947	Assemblytics_b_282	8347	+	Repeat_contraction	10433	2086	Chr01:12593155-12595241:+	between_alignments	Chr01	12772710	12776662	Chr01.g01505
Chr01	12851311	12858326	Assemblytics_b_284	574	+	Repeat_contraction	7015	6441	Chr01:12650554-12656995:+	between_alignments	Chr01	12852097	12856223	Chr01.g01512
Chr01	12964428	12992481	Assemblytics_b_288	6675	+	Repeat_contraction	28053	21378	Chr01:12786399-12807777:+	between_alignments	Chr01	12986142	12991320	Chr01.g01525
Chr01	12964428	12992481	Assemblytics_b_288	6675	+	Repeat_contraction	28053	21378	Chr01:12786399-12807777:+	between_alignments	Chr01	12991457	12993290	Chr01.g01526
Chr01	13028547	13052408	Assemblytics_b_290	7018	+	Repeat_contraction	23861	16843	Chr01:12839064-12855907:+	between_alignments	Chr01	13024889	13031783	Chr01.g01530
Chr01	13028547	13052408	Assemblytics_b_290	7018	+	Repeat_contraction	23861	16843	Chr01:12839064-12855907:+	between_alignments	Chr01	13048740	13051683	Chr01.g01531
Chr01	13080469	13080470	Assemblytics_b_291	90	+	Insertion	1	91	Chr01:12883982-12884073:+	between_alignments	Chr01	13079338	13080537	Chr01.g01533
Chr01	13094940	13099997	Assemblytics_b_293	1288	+	Repeat_contraction	5057	3769	Chr01:12897382-12901151:+	between_alignments	Chr01	13096765	13098675	Chr01.g01535
Chr01	13102854	13104175	Assemblytics_b_294	3006	+	Repeat_expansion	1321	4327	Chr01:12903982-12908309:+	between_alignments	Chr01	13103509	13105531	Chr01.g01536
Chr01	13400570	13450045	Assemblytics_b_302	7468	+	Repeat_expansion	49475	56943	Chr01:13293293-13350236:+	between_alignments	Chr01	13404354	13407792	Chr01.g01572
Chr01	13749493	13754221	Assemblytics_b_305	237	+	Repeat_contraction	4728	4491	Chr01:13510463-13514954:+	between_alignments	Chr01	13751238	13755166	Chr01.g01608
Chr01	13995374	13999689	Assemblytics_b_313	97	+	Repeat_contraction	4315	4218	Chr01:13769678-13773896:+	between_alignments	Chr01	13994683	13999302	Chr01.g01628
Chr01	14392130	14410883	Assemblytics_b_321	6999	+	Repeat_contraction	18753	11754	Chr01:14102389-14114143:+	between_alignments	Chr01	14392512	14397069	Chr01.g01668
Chr01	14392130	14410883	Assemblytics_b_321	6999	+	Repeat_contraction	18753	11754	Chr01:14102389-14114143:+	between_alignments	Chr01	14397407	14407569	Chr01.g01669
Chr01	14428309	14433913	Assemblytics_b_322	5609	+	Deletion	5604	-5	Chr01:14131509-14131514:-	between_alignments	Chr01	14412992	14428324	Chr01.g01670
Chr01	14510507	14515098	Assemblytics_b_324	3821	+	Repeat_expansion	4591	8412	Chr01:14207078-14215490:+	between_alignments	Chr01	14502189	14513214	Chr01.g01676
Chr01	14631064	14641439	Assemblytics_b_329	1034	+	Repeat_expansion	10375	11409	Chr01:14320339-14331748:+	between_alignments	Chr01	14631835	14633162	Chr01.g01689
Chr01	14631064	14641439	Assemblytics_b_329	1034	+	Repeat_expansion	10375	11409	Chr01:14320339-14331748:+	between_alignments	Chr01	14637376	14643727	Chr01.g01690
Chr01	14666094	14687043	Assemblytics_b_331	9280	+	Repeat_contraction	20949	11669	Chr01:14356875-14368544:+	between_alignments	Chr01	14677425	14687700	Chr01.g01694
Chr01	14694234	14694255	Assemblytics_b_333	114	+	Insertion	21	135	Chr01:14375777-14375912:+	between_alignments	Chr01	14688314	14697261	Chr01.g01696
Chr01	14697869	14710208	Assemblytics_b_341	1749	+	Repeat_contraction	12339	10590	Chr01:14399229-14409819:+	between_alignments	Chr01	14699834	14701837	Chr01.g01697
Chr01	14697869	14710208	Assemblytics_b_341	1749	+	Repeat_contraction	12339	10590	Chr01:14399229-14409819:+	between_alignments	Chr01	14703094	14705792	Chr01.g01698
Chr01	14697869	14710208	Assemblytics_b_341	1749	+	Repeat_contraction	12339	10590	Chr01:14399229-14409819:+	between_alignments	Chr01	14706395	14707127	Chr01.g01699
Chr01	14697869	14710208	Assemblytics_b_341	1749	+	Repeat_contraction	12339	10590	Chr01:14399229-14409819:+	between_alignments	Chr01	14707714	14708598	Chr01.g01700
Chr01	14731428	14753939	Assemblytics_b_342	7996	+	Repeat_expansion	22511	30507	Chr01:14430948-14461455:+	between_alignments	Chr01	14733462	14737166	Chr01.g01706
Chr01	14731428	14753939	Assemblytics_b_342	7996	+	Repeat_expansion	22511	30507	Chr01:14430948-14461455:+	between_alignments	Chr01	14738013	14740203	Chr01.g01707
Chr01	14768059	14772740	Assemblytics_b_343	2075	+	Repeat_contraction	4681	2606	Chr01:14475591-14478197:+	between_alignments	Chr01	14771324	14774204	Chr01.g01711
Chr01	14773906	14773919	Assemblytics_b_344	291	+	Insertion	-13	278	Chr01:14479392-14479670:+	between_alignments	Chr01	14771324	14774204	Chr01.g01711
Chr01	14805568	14811713	Assemblytics_b_345	1061	+	Repeat_contraction	6145	5084	Chr01:14511352-14516436:+	between_alignments	Chr01	14801839	14805582	Chr01.g01715
Chr01	15397479	15397500	Assemblytics_b_353	565	+	Insertion	21	586	Chr01:15111118-15111704:+	between_alignments	Chr01	15391138	15398364	Chr01.g01758
Chr01	15401188	15401190	Assemblytics_b_354	62	+	Insertion	-2	60	Chr01:15115395-15115455:+	between_alignments	Chr01	15399594	15404942	Chr01.g01759
Chr01	15605727	15614334	Assemblytics_b_357	402	+	Repeat_contraction	8607	8205	Chr01:15320138-15328343:+	between_alignments	Chr01	15608974	15611456	Chr01.g01778
Chr01	15804850	15805089	Assemblytics_b_361	239	+	Deletion	239	0	Chr01:15518447-15518447:+	between_alignments	Chr01	15803579	15806413	Chr01.g01789
Chr01	16403094	16403232	Assemblytics_b_371	134	+	Tandem_expansion	-138	-4	Chr01:16110642-16110646:-	between_alignments	Chr01	16397084	16403915	Chr01.g01838
Chr01	17923442	17923444	Assemblytics_b_382	314	+	Insertion	-2	312	Chr01:17627589-17627901:+	between_alignments	Chr01	17920050	17923450	Chr01.g01946
Chr01	18242112	18291770	Assemblytics_b_387	3045	+	Repeat_expansion	49658	52703	Chr01:17946182-17998885:+	between_alignments	Chr01	18245007	18246290	Chr01.g01967
Chr01	18242112	18291770	Assemblytics_b_387	3045	+	Repeat_expansion	49658	52703	Chr01:17946182-17998885:+	between_alignments	Chr01	18286116	18288121	Chr01.g01968
Chr01	18670104	18688609	Assemblytics_b_396	960	+	Repeat_contraction	18505	17545	Chr01:18376443-18393988:+	between_alignments	Chr01	18685317	18690390	Chr01.g01991
Chr01	18838943	18839869	Assemblytics_b_398	936	+	Deletion	926	-10	Chr01:18543629-18543639:-	between_alignments	Chr01	18836843	18840108	Chr01.g02001
Chr01	19313215	19327522	Assemblytics_b_402	389	+	Repeat_expansion	14307	14696	Chr01:19026784-19041480:+	between_alignments	Chr01	19323786	19324249	Chr01.g02048
Chr01	19927353	19927356	Assemblytics_b_411	289	+	Insertion	3	292	Chr01:19642036-19642328:+	between_alignments	Chr01	19926142	19927777	Chr01.g02088
Chr01	24112524	24122863	Assemblytics_b_456	71	+	Repeat_contraction	10339	10268	Chr01:23830322-23840590:+	between_alignments	Chr01	24110369	24117358	Chr01.g02422
Chr01	24141816	24145387	Assemblytics_b_457	275	+	Repeat_expansion	3571	3846	Chr01:23859616-23863462:+	between_alignments	Chr01	24145136	24147632	Chr01.g02423
Chr01	24260282	24269726	Assemblytics_b_460	9486	+	Repeat_expansion	9444	18930	Chr01:23977960-23996890:+	between_alignments	Chr01	24260750	24262909	Chr01.g02433
Chr01	24447223	24447358	Assemblytics_b_463	136	+	Tandem_expansion	-135	1	Chr01:24178162-24178163:+	between_alignments	Chr01	24447184	24460430	Chr01.g02443
Chr01	24609076	24612509	Assemblytics_b_465	469	+	Repeat_expansion	3433	3902	Chr01:24340848-24344750:+	between_alignments	Chr01	24611933	24613372	Chr01.g02449
Chr01	24699812	24712225	Assemblytics_b_467	415	+	Repeat_contraction	12413	11998	Chr01:24432675-24444673:+	between_alignments	Chr01	24702114	24703810	Chr01.g02456
Chr01	24699812	24712225	Assemblytics_b_467	415	+	Repeat_contraction	12413	11998	Chr01:24432675-24444673:+	between_alignments	Chr01	24706534	24713520	Chr01.g02457
Chr01	25178878	25178882	Assemblytics_b_475	149	+	Insertion	-4	145	Chr01:24912091-24912236:+	between_alignments	Chr01	25177203	25179784	Chr01.g02479
Chr01	25486509	25487338	Assemblytics_b_482	319	+	Repeat_contraction	829	510	Chr01:25218591-25219101:+	between_alignments	Chr01	25483981	25489059	Chr01.g02494
Chr01	25508979	25516369	Assemblytics_b_483	91	+	Repeat_expansion	7390	7481	Chr01:25240646-25248127:+	between_alignments	Chr01	25509815	25519254	Chr01.g02495
Chr01	25942006	25966064	Assemblytics_b_487	296	+	Repeat_expansion	24058	24354	Chr01:25672697-25697051:+	between_alignments	Chr01	25961428	25964548	Chr01.g02534
Chr01	26590289	26601872	Assemblytics_b_491	1361	+	Repeat_expansion	11583	12944	Chr01:26324916-26337860:+	between_alignments	Chr01	26601447	26607102	Chr01.g02561
Chr01	26618073	26618923	Assemblytics_b_492	857	+	Deletion	850	-7	Chr01:26353925-26353932:-	between_alignments	Chr01	26612290	26618086	Chr01.g02563
Chr01	26686088	26695932	Assemblytics_b_495	616	+	Repeat_contraction	9844	9228	Chr01:26421426-26430654:+	between_alignments	Chr01	26677962	26687317	Chr01.g02566
Chr01	26855376	26870769	Assemblytics_b_497	2987	+	Repeat_contraction	15393	12406	Chr01:26589461-26601867:+	between_alignments	Chr01	26857860	26860281	Chr01.g02577
Chr01	27212701	27315237	Assemblytics_b_501	582	+	Repeat_expansion	102536	103118	Chr01:26944420-27047538:+	between_alignments	Chr01	27273078	27278016	Chr01.g02604
Chr01	27212701	27315237	Assemblytics_b_501	582	+	Repeat_expansion	102536	103118	Chr01:26944420-27047538:+	between_alignments	Chr01	27310115	27318065	Chr01.g02607
Chr01	27556382	27745114	Assemblytics_b_502	2703	+	Repeat_expansion	188732	191435	Chr01:27288631-27480066:+	between_alignments	Chr01	27551302	27556652	Chr01.g02630
Chr01	27556382	27745114	Assemblytics_b_502	2703	+	Repeat_expansion	188732	191435	Chr01:27288631-27480066:+	between_alignments	Chr01	27572001	27574908	Chr01.g02631
Chr01	27556382	27745114	Assemblytics_b_502	2703	+	Repeat_expansion	188732	191435	Chr01:27288631-27480066:+	between_alignments	Chr01	27577434	27578672	Chr01.g02632
Chr01	27556382	27745114	Assemblytics_b_502	2703	+	Repeat_expansion	188732	191435	Chr01:27288631-27480066:+	between_alignments	Chr01	27609287	27612131	Chr01.g02635
Chr01	27556382	27745114	Assemblytics_b_502	2703	+	Repeat_expansion	188732	191435	Chr01:27288631-27480066:+	between_alignments	Chr01	27619348	27630939	Chr01.g02636
Chr01	27556382	27745114	Assemblytics_b_502	2703	+	Repeat_expansion	188732	191435	Chr01:27288631-27480066:+	between_alignments	Chr01	27639553	27642606	Chr01.g02637
Chr01	27556382	27745114	Assemblytics_b_502	2703	+	Repeat_expansion	188732	191435	Chr01:27288631-27480066:+	between_alignments	Chr01	27719237	27723730	Chr01.g02645
Chr01	28246626	28247783	Assemblytics_b_508	1143	+	Deletion	1157	14	Chr01:27983088-27983102:+	between_alignments	Chr01	28243812	28252825	Chr01.g02692
Chr01	28913045	28913133	Assemblytics_b_518	173	+	Tandem_contraction	88	-85	Chr01:28637798-28637883:-	between_alignments	Chr01	28910420	28917155	Chr01.g02739
Chr01	28950383	28950519	Assemblytics_b_519	122	+	Deletion	136	14	Chr01:28675116-28675130:+	between_alignments	Chr01	28948044	28953379	Chr01.g02742
Chr01	30285099	30292720	Assemblytics_b_532	439	+	Repeat_contraction	7621	7182	Chr01:30008962-30016144:+	between_alignments	Chr01	30286377	30289500	Chr01.g02824
Chr01	30285099	30292720	Assemblytics_b_532	439	+	Repeat_contraction	7621	7182	Chr01:30008962-30016144:+	between_alignments	Chr01	30289007	30290824	Chr01.g02825
Chr01	31123897	31124082	Assemblytics_b_543	184	+	Tandem_expansion	-185	-1	Chr01:30846177-30846178:-	between_alignments	Chr01	31114504	31139001	Chr01.g02887
Chr01	31809264	31809276	Assemblytics_b_550	123	+	Tandem_contraction	-12	-135	Chr01:31531362-31531497:-	between_alignments	Chr01	31807200	31810897	Chr01.g02942
Chr01	31968848	32000388	Assemblytics_b_552	4399	+	Repeat_expansion	31540	35939	Chr01:31691111-31727050:+	between_alignments	Chr01	31991414	31994263	Chr01.g02950
Chr01	32192551	32192741	Assemblytics_b_556	189	+	Deletion	190	1	Chr01:31919392-31919393:+	between_alignments	Chr01	32186790	32194256	Chr01.g02962
Chr01	32327989	32329310	Assemblytics_b_558	1324	+	Deletion	1321	-3	Chr01:32054434-32054437:-	between_alignments	Chr01	32327679	32330822	Chr01.g02982
Chr01	32698461	32712325	Assemblytics_b_562	1551	+	Repeat_contraction	13864	12313	Chr01:32425165-32437478:+	between_alignments	Chr01	32691111	32700855	Chr01.g03014
Chr01	32698461	32712325	Assemblytics_b_562	1551	+	Repeat_contraction	13864	12313	Chr01:32425165-32437478:+	between_alignments	Chr01	32703646	32705571	Chr01.g03015
Chr01	32733855	32738324	Assemblytics_b_563	357	+	Repeat_expansion	4469	4826	Chr01:32458921-32463747:+	between_alignments	Chr01	32733232	32736384	Chr01.g03018
Chr01	33020427	33045862	Assemblytics_b_565	655	+	Repeat_expansion	25435	26090	Chr01:32745715-32771805:+	between_alignments	Chr01	33021193	33025856	Chr01.g03044
Chr01	33020427	33045862	Assemblytics_b_565	655	+	Repeat_expansion	25435	26090	Chr01:32745715-32771805:+	between_alignments	Chr01	33039671	33050784	Chr01.g03045
Chr01	33087983	33111819	Assemblytics_b_566	651	+	Repeat_contraction	23836	23185	Chr01:32813816-32837001:+	between_alignments	Chr01	33077271	33094715	Chr01.g03049
Chr01	33087983	33111819	Assemblytics_b_566	651	+	Repeat_contraction	23836	23185	Chr01:32813816-32837001:+	between_alignments	Chr01	33095375	33101905	Chr01.g03050
Chr01	33692704	33692831	Assemblytics_b_567	118	+	Deletion	127	9	Chr01:33417808-33417817:+	between_alignments	Chr01	33687352	33699615	Chr01.g03095
Chr01	33693134	33693147	Assemblytics_b_568	143	+	Insertion	-13	130	Chr01:33418134-33418264:+	between_alignments	Chr01	33687352	33699615	Chr01.g03095
Chr01	33694947	33694953	Assemblytics_b_569	170	+	Insertion	-6	164	Chr01:33420079-33420243:+	between_alignments	Chr01	33687352	33699615	Chr01.g03095
Chr01	33905291	33910578	Assemblytics_b_572	242	+	Repeat_contraction	5287	5045	Chr01:33632272-33637317:+	between_alignments	Chr01	33901095	33907460	Chr01.g03118
Chr01	34232730	34236713	Assemblytics_b_581	2809	+	Repeat_expansion	3983	6792	Chr01:33872880-33879672:+	between_alignments	Chr01	34232134	34234007	Chr01.g03153
Chr01	34870976	34872736	Assemblytics_b_588	195	+	Repeat_expansion	1760	1955	Chr01:34614606-34616561:+	between_alignments	Chr01	34865695	34880934	Chr01.g03225
Chr01	34981666	34982304	Assemblytics_b_595	298	+	Repeat_contraction	638	340	Chr01:34738831-34739171:+	between_alignments	Chr01	34979858	34982786	Chr01.g03240
Chr01	35124678	35168786	Assemblytics_b_599	9560	+	Repeat_contraction	44108	34548	Chr01:34904885-34939433:+	between_alignments	Chr01	35147123	35148414	Chr01.g03258
Chr01	35124678	35168786	Assemblytics_b_599	9560	+	Repeat_contraction	44108	34548	Chr01:34904885-34939433:+	between_alignments	Chr01	35149209	35160652	Chr01.g03259
Chr01	35124678	35168786	Assemblytics_b_599	9560	+	Repeat_contraction	44108	34548	Chr01:34904885-34939433:+	between_alignments	Chr01	35166139	35167812	Chr01.g03260
Chr01	35236331	35271827	Assemblytics_b_603	2540	+	Repeat_expansion	35496	38036	Chr01:35014264-35052300:+	between_alignments	Chr01	35260345	35274387	Chr01.g03269
Chr01	35236331	35271827	Assemblytics_b_603	2540	+	Repeat_expansion	35496	38036	Chr01:35014264-35052300:+	between_alignments	Chr01	35263979	35266247	Chr01.g03270
Chr01	35310284	35311185	Assemblytics_b_605	456	+	Tandem_expansion	-901	-445	Chr01:35088597-35089042:-	between_alignments	Chr01	35310142	35315516	Chr01.g03273
Chr01	35502515	35527109	Assemblytics_b_609	5807	+	Repeat_expansion	24594	30401	Chr01:35295919-35326320:+	between_alignments	Chr01	35500507	35506166	Chr01.g03297
Chr01	35502515	35527109	Assemblytics_b_609	5807	+	Repeat_expansion	24594	30401	Chr01:35295919-35326320:+	between_alignments	Chr01	35511414	35512476	Chr01.g03298
Chr01	35502515	35527109	Assemblytics_b_609	5807	+	Repeat_expansion	24594	30401	Chr01:35295919-35326320:+	between_alignments	Chr01	35514372	35515559	Chr01.g03299
Chr01	35571639	35601508	Assemblytics_b_612	8808	+	Repeat_contraction	29869	21061	Chr01:35370365-35391426:+	between_alignments	Chr01	35572453	35573780	Chr01.g03305
Chr01	35571639	35601508	Assemblytics_b_612	8808	+	Repeat_contraction	29869	21061	Chr01:35370365-35391426:+	between_alignments	Chr01	35574621	35580149	Chr01.g03306
Chr01	35571639	35601508	Assemblytics_b_612	8808	+	Repeat_contraction	29869	21061	Chr01:35370365-35391426:+	between_alignments	Chr01	35580762	35582350	Chr01.g03307
Chr01	35571639	35601508	Assemblytics_b_612	8808	+	Repeat_contraction	29869	21061	Chr01:35370365-35391426:+	between_alignments	Chr01	35586016	35587967	Chr01.g03308
Chr01	35616430	35632378	Assemblytics_b_613	7924	+	Repeat_contraction	15948	8024	Chr01:35406422-35414446:+	between_alignments	Chr01	35617627	35619636	Chr01.g03311
Chr01	35616430	35632378	Assemblytics_b_613	7924	+	Repeat_contraction	15948	8024	Chr01:35406422-35414446:+	between_alignments	Chr01	35619951	35621972	Chr01.g03312
Chr01	35616430	35632378	Assemblytics_b_613	7924	+	Repeat_contraction	15948	8024	Chr01:35406422-35414446:+	between_alignments	Chr01	35622287	35624308	Chr01.g03313
Chr01	35616430	35632378	Assemblytics_b_613	7924	+	Repeat_contraction	15948	8024	Chr01:35406422-35414446:+	between_alignments	Chr01	35630038	35630780	Chr01.g03314
Chr01	36078810	36078838	Assemblytics_b_629	1036	+	Insertion	28	1064	Chr01:35956705-35957769:+	between_alignments	Chr01	36067750	36086529	Chr01.g03357
Chr01	36082690	36082694	Assemblytics_b_630	335	+	Insertion	-4	331	Chr01:35961710-35962041:+	between_alignments	Chr01	36067750	36086529	Chr01.g03357
Chr01	36084002	36093494	Assemblytics_b_631	6047	+	Repeat_contraction	9492	3445	Chr01:35963402-35966847:+	between_alignments	Chr01	36067750	36086529	Chr01.g03357
Chr01	36062498	36084018	Assemblytics_b_639	6931	+	Repeat_expansion	21520	28451	Chr01:36067557-36096008:+	between_alignments	Chr01	36063002	36066345	Chr01.g03356
Chr01	36062498	36084018	Assemblytics_b_639	6931	+	Repeat_expansion	21520	28451	Chr01:36067557-36096008:+	between_alignments	Chr01	36067750	36086529	Chr01.g03357
Chr01	36203200	36217100	Assemblytics_b_644	4295	+	Repeat_contraction	13900	9605	Chr01:36204963-36214568:+	between_alignments	Chr01	36211973	36213176	Chr01.g03372
Chr01	36323677	36396575	Assemblytics_b_651	4728	+	Repeat_contraction	72898	68170	Chr01:36317873-36386043:+	between_alignments	Chr01	36327186	36332072	Chr01.g03379
Chr01	36323677	36396575	Assemblytics_b_651	4728	+	Repeat_contraction	72898	68170	Chr01:36317873-36386043:+	between_alignments	Chr01	36331921	36332409	Chr01.g03380
Chr01	36323677	36396575	Assemblytics_b_651	4728	+	Repeat_contraction	72898	68170	Chr01:36317873-36386043:+	between_alignments	Chr01	36349555	36352221	Chr01.g03381
Chr01	36323677	36396575	Assemblytics_b_651	4728	+	Repeat_contraction	72898	68170	Chr01:36317873-36386043:+	between_alignments	Chr01	36359864	36370067	Chr01.g03382
Chr01	36468232	36483762	Assemblytics_b_653	4035	+	Repeat_contraction	15530	11495	Chr01:36454689-36466184:+	between_alignments	Chr01	36470026	36472698	Chr01.g03387
Chr01	36468232	36483762	Assemblytics_b_653	4035	+	Repeat_contraction	15530	11495	Chr01:36454689-36466184:+	between_alignments	Chr01	36474386	36478230	Chr01.g03388
Chr08	12365665	12373492	Assemblytics_b_656	7827	+	Deletion	7827	0	Chr01:36612935-36612935:+	between_alignments	Chr08	12365169	12369055	Chr08.g25877
Chr08	12365665	12373492	Assemblytics_b_656	7827	+	Deletion	7827	0	Chr01:36612935-36612935:+	between_alignments	Chr08	12369396	12371077	Chr08.g25878
Chr08	12365665	12373492	Assemblytics_b_656	7827	+	Deletion	7827	0	Chr01:36612935-36612935:+	between_alignments	Chr08	12371302	12373009	Chr08.g25879
Chr08	12365665	12373492	Assemblytics_b_656	7827	+	Deletion	7827	0	Chr01:36612935-36612935:+	between_alignments	Chr08	12373186	12376392	Chr08.g25880
Chr01	36585219	36600637	Assemblytics_b_660	766	+	Repeat_contraction	15418	14652	Chr01:36638141-36652793:+	between_alignments	Chr01	36586674	36590435	Chr01.g03400
Chr01	36585219	36600637	Assemblytics_b_660	766	+	Repeat_contraction	15418	14652	Chr01:36638141-36652793:+	between_alignments	Chr01	36590985	36596500	Chr01.g03401
Chr01	37543589	37554885	Assemblytics_b_672	173	+	Repeat_contraction	11296	11123	Chr01:37549726-37560849:+	between_alignments	Chr01	37547191	37554247	Chr01.g03462
Chr01	37885746	37885880	Assemblytics_b_676	126	+	Deletion	134	8	Chr01:37890587-37890595:+	between_alignments	Chr01	37885236	37888052	Chr01.g03507
Chr01	38349318	38366575	Assemblytics_b_688	8487	+	Repeat_contraction	17257	8770	Chr01:38354227-38362997:+	between_alignments	Chr01	38346445	38353164	Chr01.g03582
Chr01	38349318	38366575	Assemblytics_b_688	8487	+	Repeat_contraction	17257	8770	Chr01:38354227-38362997:+	between_alignments	Chr01	38353843	38356414	Chr01.g03583
Chr01	38349318	38366575	Assemblytics_b_688	8487	+	Repeat_contraction	17257	8770	Chr01:38354227-38362997:+	between_alignments	Chr01	38360664	38363645	Chr01.g03584
Chr01	38349318	38366575	Assemblytics_b_688	8487	+	Repeat_contraction	17257	8770	Chr01:38354227-38362997:+	between_alignments	Chr01	38365172	38366866	Chr01.g03585
Chr01	38517823	38527038	Assemblytics_b_692	616	+	Repeat_contraction	9215	8599	Chr01:38514560-38523159:+	between_alignments	Chr01	38518077	38524309	Chr01.g03606
Chr01	38517823	38527038	Assemblytics_b_692	616	+	Repeat_contraction	9215	8599	Chr01:38514560-38523159:+	between_alignments	Chr01	38525072	38530445	Chr01.g03607
Chr01	38660853	38660856	Assemblytics_b_694	145	+	Insertion	-3	142	Chr01:38657004-38657146:+	between_alignments	Chr01	38659417	38662225	Chr01.g03623
Chr01	38753777	38753778	Assemblytics_b_695	473	+	Insertion	-1	472	Chr01:38750097-38750569:+	between_alignments	Chr01	38748475	38754244	Chr01.g03632
Chr01	38812449	38830197	Assemblytics_b_697	4449	+	Repeat_contraction	17748	13299	Chr01:38808904-38822203:+	between_alignments	Chr01	38822827	38824089	Chr01.g03640
Chr01	38812449	38830197	Assemblytics_b_697	4449	+	Repeat_contraction	17748	13299	Chr01:38808904-38822203:+	between_alignments	Chr01	38824710	38829962	Chr01.g03641
Chr01	38975736	38977961	Assemblytics_b_699	2227	+	Deletion	2225	-2	Chr01:38967581-38967583:-	between_alignments	Chr01	38976989	38978423	Chr01.g03666
Chr01	39088568	39088574	Assemblytics_b_700	86	+	Insertion	-6	80	Chr01:39078240-39078320:+	between_alignments	Chr01	39087974	39094987	Chr01.g03682
Chr01	39154389	39164238	Assemblytics_b_701	589	+	Repeat_contraction	9849	9260	Chr01:39144165-39153425:+	between_alignments	Chr01	39152366	39156878	Chr01.g03690
Chr01	39154389	39164238	Assemblytics_b_701	589	+	Repeat_contraction	9849	9260	Chr01:39144165-39153425:+	between_alignments	Chr01	39159320	39161100	Chr01.g03691
Chr01	39154389	39164238	Assemblytics_b_701	589	+	Repeat_contraction	9849	9260	Chr01:39144165-39153425:+	between_alignments	Chr01	39161987	39167974	Chr01.g03692
Chr01	39597481	39657411	Assemblytics_b_704	620	+	Repeat_expansion	59930	60550	Chr01:39589662-39650212:+	between_alignments	Chr01	39604846	39608682	Chr01.g03750
Chr01	39597481	39657411	Assemblytics_b_704	620	+	Repeat_expansion	59930	60550	Chr01:39589662-39650212:+	between_alignments	Chr01	39649666	39653521	Chr01.g03756
Chr01	39597481	39657411	Assemblytics_b_704	620	+	Repeat_expansion	59930	60550	Chr01:39589662-39650212:+	between_alignments	Chr01	39654527	39656833	Chr01.g03757
Chr01	39722132	39722137	Assemblytics_b_705	365	+	Insertion	-5	360	Chr01:39714819-39715179:+	between_alignments	Chr01	39721118	39723359	Chr01.g03767
Chr01	39817666	39819964	Assemblytics_b_706	199	+	Repeat_contraction	2298	2099	Chr01:39810598-39812697:+	between_alignments	Chr01	39815988	39818649	Chr01.g03784
Chr01	40167943	40186987	Assemblytics_b_710	83	+	Repeat_contraction	19044	18961	Chr01:40162322-40181283:+	between_alignments	Chr01	40161417	40172464	Chr01.g03832
Chr01	40167943	40186987	Assemblytics_b_710	83	+	Repeat_contraction	19044	18961	Chr01:40162322-40181283:+	between_alignments	Chr01	40175943	40186127	Chr01.g03833
Chr01	41579467	41579580	Assemblytics_b_720	103	+	Deletion	113	10	Chr01:41577984-41577994:+	between_alignments	Chr01	41579558	41581038	Chr01.g04024
Chr01	41596130	41604225	Assemblytics_b_721	968	+	Repeat_expansion	8095	9063	Chr01:41594515-41603578:+	between_alignments	Chr01	41599327	41600319	Chr01.g04027
Chr01	41596130	41604225	Assemblytics_b_721	968	+	Repeat_expansion	8095	9063	Chr01:41594515-41603578:+	between_alignments	Chr01	41602695	41604238	Chr01.g04028
Chr01	41708976	41717679	Assemblytics_b_724	564	+	Repeat_contraction	8703	8139	Chr01:41708210-41716349:+	between_alignments	Chr01	41709202	41712371	Chr01.g04044
Chr01	41708976	41717679	Assemblytics_b_724	564	+	Repeat_contraction	8703	8139	Chr01:41708210-41716349:+	between_alignments	Chr01	41713850	41721453	Chr01.g04045
Chr01	42635094	42635141	Assemblytics_b_727	56	+	Insertion	-47	9	Chr01:42633367-42633376:+	between_alignments	Chr01	42633916	42636973	Chr01.g04146
Chr01	42694290	42694401	Assemblytics_b_728	133	+	Deletion	111	-22	Chr01:42692581-42692603:-	between_alignments	Chr01	42694394	42694809	Chr01.g04154
Chr01	42803881	42816633	Assemblytics_b_730	2794	+	Repeat_expansion	12752	15546	Chr01:42802029-42817575:+	between_alignments	Chr01	42802789	42804911	Chr01.g04167
Chr01	42803881	42816633	Assemblytics_b_730	2794	+	Repeat_expansion	12752	15546	Chr01:42802029-42817575:+	between_alignments	Chr01	42812482	42813313	Chr01.g04168
Chr01	42803881	42816633	Assemblytics_b_730	2794	+	Repeat_expansion	12752	15546	Chr01:42802029-42817575:+	between_alignments	Chr01	42813924	42814583	Chr01.g04169
Chr01	42803881	42816633	Assemblytics_b_730	2794	+	Repeat_expansion	12752	15546	Chr01:42802029-42817575:+	between_alignments	Chr01	42814819	42815261	Chr01.g04170
Chr01	42803881	42816633	Assemblytics_b_730	2794	+	Repeat_expansion	12752	15546	Chr01:42802029-42817575:+	between_alignments	Chr01	42815367	42816201	Chr01.g04171
Chr01	42803881	42816633	Assemblytics_b_730	2794	+	Repeat_expansion	12752	15546	Chr01:42802029-42817575:+	between_alignments	Chr01	42816337	42820019	Chr01.g04172
Chr01	42816910	42816915	Assemblytics_b_731	1003	+	Insertion	-5	998	Chr01:42817857-42818855:+	between_alignments	Chr01	42816337	42820019	Chr01.g04172
Chr01	43184284	43184288	Assemblytics_b_734	56	+	Tandem_contraction	4	-52	Chr01:43185159-43185211:-	between_alignments	Chr01	43183046	43186738	Chr01.g04224
Chr01	44675565	44675602	Assemblytics_b_741	78	+	Deletion	37	-41	Chr01:44674606-44674647:-	between_alignments	Chr01	44674816	44676280	Chr01.g04395
Chr01	45706864	45706979	Assemblytics_b_747	111	+	Deletion	115	4	Chr01:45705656-45705660:+	between_alignments	Chr01	45704630	45708844	Chr01.g04565
Chr01	45800184	45808629	Assemblytics_b_750	965	+	Repeat_contraction	8445	7480	Chr01:45799294-45806774:+	between_alignments	Chr01	45803168	45803625	Chr01.g04587
Chr01	46116587	46116593	Assemblytics_b_752	432	+	Tandem_contraction	6	-426	Chr01:46113263-46113689:-	between_alignments	Chr01	46113917	46117355	Chr01.g04639
Chr01	46144240	46147655	Assemblytics_b_753	211	+	Repeat_expansion	3415	3626	Chr01:46140873-46144499:+	between_alignments	Chr01	46137428	46144264	Chr01.g04644
Chr01	46144240	46147655	Assemblytics_b_753	211	+	Repeat_expansion	3415	3626	Chr01:46140873-46144499:+	between_alignments	Chr01	46143088	46148923	Chr01.g04646
Chr01	46216610	46216694	Assemblytics_b_754	96	+	Deletion	84	-12	Chr01:46213384-46213396:-	between_alignments	Chr01	46213072	46220735	Chr01.g04656
Chr01	46258521	46259329	Assemblytics_b_755	808	+	Deletion	808	0	Chr01:46255251-46255251:+	between_alignments	Chr01	46257971	46265752	Chr01.g04665
Chr01	46462188	46466374	Assemblytics_b_756	468	+	Repeat_contraction	4186	3718	Chr01:46458131-46461849:+	between_alignments	Chr01	46462778	46464746	Chr01.g04699
Chr01	46462188	46466374	Assemblytics_b_756	468	+	Repeat_contraction	4186	3718	Chr01:46458131-46461849:+	between_alignments	Chr01	46465447	46468685	Chr01.g04700
Chr01	46595034	46597565	Assemblytics_b_758	2526	+	Deletion	2531	5	Chr01:46590088-46590093:+	between_alignments	Chr01	46595995	46596511	Chr01.g04722
Chr01	46805556	46811062	Assemblytics_b_762	5522	+	Deletion	5506	-16	Chr01:46804833-46804849:-	between_alignments	Chr01	46802861	46811515	Chr01.g04753
Chr01	46826998	46844990	Assemblytics_b_763	5884	+	Repeat_contraction	17992	12108	Chr01:46820800-46832908:+	between_alignments	Chr01	46826162	46830294	Chr01.g04759
Chr01	46826998	46844990	Assemblytics_b_763	5884	+	Repeat_contraction	17992	12108	Chr01:46820800-46832908:+	between_alignments	Chr01	46835972	46836693	Chr01.g04760
Chr01	46866571	46870875	Assemblytics_b_764	202	+	Repeat_expansion	4304	4506	Chr01:46854300-46858806:+	between_alignments	Chr01	46866708	46868844	Chr01.g04763
Chr01	46927771	46928120	Assemblytics_b_765	350	+	Tandem_expansion	-349	1	Chr01:46916007-46916008:+	between_alignments	Chr01	46925061	46927854	Chr01.g04773
Chr01	46928120	46946371	Assemblytics_b_766	3426	+	Repeat_expansion	18251	21677	Chr01:46916358-46938035:+	between_alignments	Chr01	46928630	46930621	Chr01.g04774
Chr01	47275254	47275361	Assemblytics_b_772	106	+	Tandem_expansion	-107	-1	Chr01:47250726-47250727:-	between_alignments	Chr01	47272486	47275474	Chr01.g04830
Chr01	47324679	47375169	Assemblytics_b_774	9538	+	Repeat_contraction	50490	40952	Chr01:47301955-47342907:+	between_alignments	Chr01	47324820	47327320	Chr01.g04842
Chr01	47324679	47375169	Assemblytics_b_774	9538	+	Repeat_contraction	50490	40952	Chr01:47301955-47342907:+	between_alignments	Chr01	47327441	47329606	Chr01.g04843
Chr01	47324679	47375169	Assemblytics_b_774	9538	+	Repeat_contraction	50490	40952	Chr01:47301955-47342907:+	between_alignments	Chr01	47330181	47332651	Chr01.g04844
Chr01	47324679	47375169	Assemblytics_b_774	9538	+	Repeat_contraction	50490	40952	Chr01:47301955-47342907:+	between_alignments	Chr01	47335951	47336329	Chr01.g04845
Chr01	47324679	47375169	Assemblytics_b_774	9538	+	Repeat_contraction	50490	40952	Chr01:47301955-47342907:+	between_alignments	Chr01	47338043	47340584	Chr01.g04846
Chr01	47324679	47375169	Assemblytics_b_774	9538	+	Repeat_contraction	50490	40952	Chr01:47301955-47342907:+	between_alignments	Chr01	47360646	47361023	Chr01.g04849
Chr01	47324679	47375169	Assemblytics_b_774	9538	+	Repeat_contraction	50490	40952	Chr01:47301955-47342907:+	between_alignments	Chr01	47362811	47365256	Chr01.g04850
Chr01	47324679	47375169	Assemblytics_b_774	9538	+	Repeat_contraction	50490	40952	Chr01:47301955-47342907:+	between_alignments	Chr01	47372563	47373989	Chr01.g04852
Chr01	47375697	47417627	Assemblytics_b_775	3434	+	Repeat_contraction	41930	38496	Chr01:47343422-47381918:+	between_alignments	Chr01	47390656	47393372	Chr01.g04854
Chr01	47375697	47417627	Assemblytics_b_775	3434	+	Repeat_contraction	41930	38496	Chr01:47343422-47381918:+	between_alignments	Chr01	47397710	47400873	Chr01.g04856
Chr01	47375697	47417627	Assemblytics_b_775	3434	+	Repeat_contraction	41930	38496	Chr01:47343422-47381918:+	between_alignments	Chr01	47405174	47407293	Chr01.g04857
Chr01	47375697	47417627	Assemblytics_b_775	3434	+	Repeat_contraction	41930	38496	Chr01:47343422-47381918:+	between_alignments	Chr01	47408664	47411670	Chr01.g04858
Chr01	47530538	47538197	Assemblytics_b_778	5977	+	Repeat_expansion	7659	13636	Chr01:47495794-47509430:+	between_alignments	Chr01	47532974	47536711	Chr01.g04878
Chr01	47601437	47608716	Assemblytics_b_779	686	+	Repeat_contraction	7279	6593	Chr01:47572512-47579105:+	between_alignments	Chr01	47599856	47603176	Chr01.g04889
Chr01	47730960	47731023	Assemblytics_b_782	63	+	Tandem_expansion	-63	0	Chr01:47760934-47760934:+	between_alignments	Chr01	47730952	47731385	Chr01.g04909
Chr01	47929308	48017689	Assemblytics_b_786	1274	+	Repeat_expansion	88381	89655	Chr01:47960848-48050503:+	between_alignments	Chr01	47977358	47979976	Chr01.g04951
Chr02	164975	169796	Assemblytics_b_790	9577	+	Repeat_expansion	4821	14398	Chr02:196853-211251:+	between_alignments	Chr02	163627	169259	Chr02.g04976
Chr02	361452	365531	Assemblytics_b_796	2968	+	Repeat_expansion	4079	7047	Chr02:393713-400760:+	between_alignments	Chr02	361736	362507	Chr02.g05005
Chr02	413995	414940	Assemblytics_b_798	959	+	Deletion	945	-14	Chr02:449131-449145:-	between_alignments	Chr02	413254	415551	Chr02.g05015
Chr02	490588	494892	Assemblytics_b_800	4528	+	Repeat_expansion	4304	8832	Chr02:524713-533545:+	between_alignments	Chr02	491054	493583	Chr02.g05026
Chr02	670688	671068	Assemblytics_b_803	376	+	Deletion	380	4	Chr02:709113-709117:+	between_alignments	Chr02	669965	672935	Chr02.g05053
Chr02	997933	1004942	Assemblytics_b_810	7021	+	Deletion	7009	-12	Chr02:1037320-1037332:-	between_alignments	Chr02	997309	1003050	Chr02.g05102
Chr02	1074614	1080299	Assemblytics_b_812	5697	+	Tandem_expansion	-5685	12	Chr02:1112694-1112706:+	between_alignments	Chr02	1077975	1079343	Chr02.g05112
Chr02	1074614	1080299	Assemblytics_b_812	5697	+	Tandem_expansion	-5685	12	Chr02:1112694-1112706:+	between_alignments	Chr02	1080201	1089688	Chr02.g05113
Chr02	1134074	1139342	Assemblytics_b_815	2472	+	Repeat_expansion	5268	7740	Chr02:1174890-1182630:+	between_alignments	Chr02	1135134	1137833	Chr02.g05122
Chr02	1201913	1220125	Assemblytics_b_817	525	+	Repeat_expansion	18212	18737	Chr02:1248553-1267290:+	between_alignments	Chr02	1201186	1205626	Chr02.g05132
Chr02	1201913	1220125	Assemblytics_b_817	525	+	Repeat_expansion	18212	18737	Chr02:1248553-1267290:+	between_alignments	Chr02	1206042	1207372	Chr02.g05133
Chr02	1201913	1220125	Assemblytics_b_817	525	+	Repeat_expansion	18212	18737	Chr02:1248553-1267290:+	between_alignments	Chr02	1209541	1211360	Chr02.g05134
Chr02	1201913	1220125	Assemblytics_b_817	525	+	Repeat_expansion	18212	18737	Chr02:1248553-1267290:+	between_alignments	Chr02	1212742	1213670	Chr02.g05135
Chr02	1201913	1220125	Assemblytics_b_817	525	+	Repeat_expansion	18212	18737	Chr02:1248553-1267290:+	between_alignments	Chr02	1217754	1220449	Chr02.g05136
Chr02	1553365	1559732	Assemblytics_b_827	6373	+	Deletion	6367	-6	Chr02:1577947-1577953:-	between_alignments	Chr02	1554397	1557598	Chr02.g05185
Chr02	1581556	1705422	Assemblytics_b_828	1571	+	Repeat_contraction	123866	122295	Chr02:1599805-1722100:+	between_alignments	Chr02	1585446	1587372	Chr02.g05191
Chr02	1581556	1705422	Assemblytics_b_828	1571	+	Repeat_contraction	123866	122295	Chr02:1599805-1722100:+	between_alignments	Chr02	1592340	1593345	Chr02.g05192
Chr02	1581556	1705422	Assemblytics_b_828	1571	+	Repeat_contraction	123866	122295	Chr02:1599805-1722100:+	between_alignments	Chr02	1599918	1601475	Chr02.g05193
Chr02	1581556	1705422	Assemblytics_b_828	1571	+	Repeat_contraction	123866	122295	Chr02:1599805-1722100:+	between_alignments	Chr02	1626128	1628255	Chr02.g05198
Chr02	1581556	1705422	Assemblytics_b_828	1571	+	Repeat_contraction	123866	122295	Chr02:1599805-1722100:+	between_alignments	Chr02	1634873	1635405	Chr02.g05199
Chr02	1581556	1705422	Assemblytics_b_828	1571	+	Repeat_contraction	123866	122295	Chr02:1599805-1722100:+	between_alignments	Chr02	1637573	1640948	Chr02.g05200
Chr02	1581556	1705422	Assemblytics_b_828	1571	+	Repeat_contraction	123866	122295	Chr02:1599805-1722100:+	between_alignments	Chr02	1658601	1660412	Chr02.g05202
Chr02	1581556	1705422	Assemblytics_b_828	1571	+	Repeat_contraction	123866	122295	Chr02:1599805-1722100:+	between_alignments	Chr02	1688589	1700769	Chr02.g05205
Chr02	1581556	1705422	Assemblytics_b_828	1571	+	Repeat_contraction	123866	122295	Chr02:1599805-1722100:+	between_alignments	Chr02	1701098	1703673	Chr02.g05206
Chr02	1868151	1868240	Assemblytics_b_831	90	+	Tandem_expansion	-89	1	Chr02:1872984-1872985:+	between_alignments	Chr02	1866904	1871762	Chr02.g05233
Chr02	2071724	2094336	Assemblytics_b_835	6281	+	Repeat_contraction	22612	16331	Chr02:2058366-2074697:+	between_alignments	Chr02	2090072	2093233	Chr02.g05257
Chr02	2309506	2348019	Assemblytics_b_841	6725	+	Repeat_contraction	38513	31788	Chr02:2242694-2274482:+	between_alignments	Chr02	2325680	2327166	Chr02.g05289
Chr02	2309506	2348019	Assemblytics_b_841	6725	+	Repeat_contraction	38513	31788	Chr02:2242694-2274482:+	between_alignments	Chr02	2330228	2333999	Chr02.g05290
Chr02	2309506	2348019	Assemblytics_b_841	6725	+	Repeat_contraction	38513	31788	Chr02:2242694-2274482:+	between_alignments	Chr02	2336014	2337009	Chr02.g05291
Chr02	2309506	2348019	Assemblytics_b_841	6725	+	Repeat_contraction	38513	31788	Chr02:2242694-2274482:+	between_alignments	Chr02	2341816	2346922	Chr02.g05292
Chr02	2854925	2859728	Assemblytics_b_871	4807	+	Deletion	4803	-4	Chr02:2948988-2948992:-	between_alignments	Chr02	2855372	2866088	Chr02.g05350
Chr02	2904225	2909042	Assemblytics_b_872	1075	+	Repeat_expansion	4817	5892	Chr02:2993496-2999388:+	between_alignments	Chr02	2904397	2907673	Chr02.g05355
Chr02	3220113	3228145	Assemblytics_b_876	1415	+	Repeat_expansion	8032	9447	Chr02:3310116-3319563:+	between_alignments	Chr02	3220744	3222960	Chr02.g05405
Chr02	3291556	3303035	Assemblytics_b_877	2356	+	Repeat_expansion	11479	13835	Chr02:3382928-3396763:+	between_alignments	Chr02	3297155	3299103	Chr02.g05415
Chr02	3291556	3303035	Assemblytics_b_877	2356	+	Repeat_expansion	11479	13835	Chr02:3382928-3396763:+	between_alignments	Chr02	3300037	3300533	Chr02.g05416
Chr02	3718728	3718819	Assemblytics_b_882	314	+	Repeat_expansion	91	405	Chr02:3812184-3812589:+	between_alignments	Chr02	3713598	3719278	Chr02.g05468
Chr02	3718728	3718819	Assemblytics_b_882	314	+	Repeat_expansion	91	405	Chr02:3812184-3812589:+	between_alignments	Chr02	3716300	3735265	Chr02.g05469
Chr02	3951766	3951933	Assemblytics_b_884	172	+	Deletion	167	-5	Chr02:4046921-4046926:-	between_alignments	Chr02	3949764	3953237	Chr02.g05497
Chr02	3982124	3986247	Assemblytics_b_885	612	+	Repeat_expansion	4123	4735	Chr02:4077100-4081835:+	between_alignments	Chr02	3983648	3985669	Chr02.g05501
Chr02	4414117	4536763	Assemblytics_b_891	4593	+	Repeat_contraction	122646	118053	Chr02:4505836-4623889:+	between_alignments	Chr02	4467305	4468335	Chr02.g05535
Chr02	4414117	4536763	Assemblytics_b_891	4593	+	Repeat_contraction	122646	118053	Chr02:4505836-4623889:+	between_alignments	Chr02	4528225	4532824	Chr02.g05536
Chr02	4728129	4808933	Assemblytics_b_892	1838	+	Repeat_expansion	80804	82642	Chr02:4815266-4897908:+	between_alignments	Chr02	4768696	4773295	Chr02.g05551
Chr02	4728129	4808933	Assemblytics_b_892	1838	+	Repeat_expansion	80804	82642	Chr02:4815266-4897908:+	between_alignments	Chr02	4792720	4793391	Chr02.g05552
Chr02	4728129	4808933	Assemblytics_b_892	1838	+	Repeat_expansion	80804	82642	Chr02:4815266-4897908:+	between_alignments	Chr02	4798611	4807789	Chr02.g05553
Chr02	5798203	5815400	Assemblytics_b_896	315	+	Repeat_expansion	17197	17512	Chr02:5886966-5904478:+	between_alignments	Chr02	5798695	5801753	Chr02.g05655
Chr02	5798203	5815400	Assemblytics_b_896	315	+	Repeat_expansion	17197	17512	Chr02:5886966-5904478:+	between_alignments	Chr02	5802714	5805132	Chr02.g05656
Chr02	5798203	5815400	Assemblytics_b_896	315	+	Repeat_expansion	17197	17512	Chr02:5886966-5904478:+	between_alignments	Chr02	5805243	5805970	Chr02.g05657
Chr02	5798203	5815400	Assemblytics_b_896	315	+	Repeat_expansion	17197	17512	Chr02:5886966-5904478:+	between_alignments	Chr02	5806565	5822795	Chr02.g05658
Chr02	6351779	6351793	Assemblytics_b_900	69	+	Insertion	-14	55	Chr02:6440794-6440849:+	between_alignments	Chr02	6349975	6353848	Chr02.g05718
Chr02	6420850	6420984	Assemblytics_b_901	67	+	Tandem_expansion	-134	-67	Chr02:6509930-6509997:-	between_alignments	Chr02	6418998	6424686	Chr02.g05727
Chr02	6511662	6511693	Assemblytics_b_903	346	+	Insertion	31	377	Chr02:6600422-6600799:+	between_alignments	Chr02	6509304	6515089	Chr02.g05733
Chr02	6808420	6808987	Assemblytics_b_909	575	+	Deletion	567	-8	Chr02:6897583-6897591:-	between_alignments	Chr02	6798545	6811557	Chr02.g05778
Chr02	6975829	6982288	Assemblytics_b_912	651	+	Repeat_expansion	6459	7110	Chr02:7064189-7071299:+	between_alignments	Chr02	6977174	6981669	Chr02.g05800
Chr02	7598572	7600298	Assemblytics_b_917	494	+	Repeat_contraction	1726	1232	Chr02:7685791-7687023:+	between_alignments	Chr02	7586204	7599811	Chr02.g05885
Chr02	7973532	7991780	Assemblytics_b_919	1404	+	Repeat_contraction	18248	16844	Chr02:8062431-8079275:+	between_alignments	Chr02	7974027	7979775	Chr02.g05926
Chr02	7973532	7991780	Assemblytics_b_919	1404	+	Repeat_contraction	18248	16844	Chr02:8062431-8079275:+	between_alignments	Chr02	7985010	7985932	Chr02.g05927
Chr02	7973532	7991780	Assemblytics_b_919	1404	+	Repeat_contraction	18248	16844	Chr02:8062431-8079275:+	between_alignments	Chr02	7988883	7989701	Chr02.g05928
Chr02	8271535	8271536	Assemblytics_b_922	206	+	Insertion	-1	205	Chr02:8357926-8358131:+	between_alignments	Chr02	8271527	8273900	Chr02.g05980
Chr02	8588034	8588130	Assemblytics_b_925	102	+	Tandem_expansion	-96	6	Chr02:8674793-8674799:+	between_alignments	Chr02	8547004	8657417	Chr02.g06014
Chr02	8781814	8786606	Assemblytics_b_926	2798	+	Repeat_contraction	4792	1994	Chr02:8868215-8870209:+	between_alignments	Chr02	8783934	8788079	Chr02.g06036
Chr02	8781814	8786606	Assemblytics_b_926	2798	+	Repeat_contraction	4792	1994	Chr02:8868215-8870209:+	between_alignments	Chr02	8785759	8791308	Chr02.g06037
Chr02	8958214	8958416	Assemblytics_b_927	205	+	Deletion	202	-3	Chr02:9041673-9041676:-	between_alignments	Chr02	8953308	8960988	Chr02.g06059
Chr02	9670098	9679046	Assemblytics_b_931	1922	+	Repeat_expansion	8948	10870	Chr02:9754301-9765171:+	between_alignments	Chr02	9673261	9674482	Chr02.g06133
Chr02	9670098	9679046	Assemblytics_b_931	1922	+	Repeat_expansion	8948	10870	Chr02:9754301-9765171:+	between_alignments	Chr02	9674932	9678721	Chr02.g06134
Chr02	9877172	9892988	Assemblytics_b_934	62	+	Repeat_contraction	15816	15754	Chr02:9962937-9978691:+	between_alignments	Chr02	9885554	9886207	Chr02.g06157
Chr02	9939346	9956201	Assemblytics_b_936	6923	+	Repeat_expansion	16855	23778	Chr02:10024715-10048493:+	between_alignments	Chr02	9945401	9946671	Chr02.g06165
Chr02	10014291	10025912	Assemblytics_b_938	200	+	Repeat_contraction	11621	11421	Chr02:10107155-10118576:+	between_alignments	Chr02	10021780	10024960	Chr02.g06173
Chr02	10057125	10070557	Assemblytics_b_939	3289	+	Repeat_contraction	13432	10143	Chr02:10149723-10159866:+	between_alignments	Chr02	10066288	10072925	Chr02.g06177
Chr02	10070998	10074723	Assemblytics_b_940	364	+	Repeat_contraction	3725	3361	Chr02:10160293-10163654:+	between_alignments	Chr02	10066288	10072925	Chr02.g06177
Chr02	10070998	10074723	Assemblytics_b_940	364	+	Repeat_contraction	3725	3361	Chr02:10160293-10163654:+	between_alignments	Chr02	10073755	10079738	Chr02.g06178
Chr02	10248401	10254469	Assemblytics_b_946	1928	+	Repeat_expansion	6068	7996	Chr02:10358793-10366789:+	between_alignments	Chr02	10248871	10251673	Chr02.g06189
Chr02	10248401	10254469	Assemblytics_b_946	1928	+	Repeat_expansion	6068	7996	Chr02:10358793-10366789:+	between_alignments	Chr02	10254055	10255444	Chr02.g06190
Chr02	10307342	10316709	Assemblytics_b_948	2808	+	Repeat_expansion	9367	12175	Chr02:10419909-10432084:+	between_alignments	Chr02	10313648	10315389	Chr02.g06197
Chr02	10698558	10723524	Assemblytics_b_957	1124	+	Repeat_contraction	24966	23842	Chr02:10825967-10849809:+	between_alignments	Chr02	10700143	10700883	Chr02.g06215
Chr02	11222110	11230557	Assemblytics_b_970	429	+	Repeat_contraction	8447	8018	Chr02:11355971-11363989:+	between_alignments	Chr02	11220973	11223600	Chr02.g06246
Chr02	11293780	11293781	Assemblytics_b_974	121	+	Insertion	1	122	Chr02:11427520-11427642:+	between_alignments	Chr02	11283399	11297001	Chr02.g06253
Chr02	12387766	12387971	Assemblytics_b_991	207	+	Deletion	205	-2	Chr02:12542000-12542002:-	between_alignments	Chr02	12383971	12387817	Chr02.g06305
Chr02	12410214	12412530	Assemblytics_b_992	737	+	Repeat_expansion	2316	3053	Chr02:12564082-12567135:+	between_alignments	Chr02	12410818	12415142	Chr02.g06307
Chr02	13661287	13671672	Assemblytics_b_1013	2678	+	Repeat_expansion	10385	13063	Chr02:13709052-13722115:+	between_alignments	Chr02	13667984	13670201	Chr02.g06395
Chr02	13444031	13605104	Assemblytics_b_1015	3862	+	Repeat_expansion	161073	164935	Chr02:13778339-13943274:+	between_alignments	Chr02	13556456	13560688	Chr02.g06382
Chr02	13444031	13605104	Assemblytics_b_1015	3862	+	Repeat_expansion	161073	164935	Chr02:13778339-13943274:+	between_alignments	Chr02	13575730	13576236	Chr02.g06384
Chr02	14126850	14148577	Assemblytics_b_1023	6943	+	Repeat_contraction	21727	14784	Chr02:14305134-14319918:+	between_alignments	Chr02	14133499	14137325	Chr02.g06423
Chr02	14126850	14148577	Assemblytics_b_1023	6943	+	Repeat_contraction	21727	14784	Chr02:14305134-14319918:+	between_alignments	Chr02	14145241	14146480	Chr02.g06424
Chr02	14522490	14530500	Assemblytics_b_1028	2890	+	Repeat_contraction	8010	5120	Chr02:14708359-14713479:+	between_alignments	Chr02	14527934	14528429	Chr02.g06452
Chr02	14522490	14530500	Assemblytics_b_1028	2890	+	Repeat_contraction	8010	5120	Chr02:14708359-14713479:+	between_alignments	Chr02	14528627	14538450	Chr02.g06453
Chr02	14530755	14530757	Assemblytics_b_1029	156	+	Insertion	2	158	Chr02:14713733-14713891:+	between_alignments	Chr02	14528627	14538450	Chr02.g06453
Chr02	14662426	14666383	Assemblytics_b_1035	640	+	Repeat_contraction	3957	3317	Chr02:14843664-14846981:+	between_alignments	Chr02	14665595	14674232	Chr02.g06464
Chr02	15063244	15073867	Assemblytics_b_1052	122	+	Repeat_expansion	10623	10745	Chr02:15226758-15237503:+	between_alignments	Chr02	15063544	15072462	Chr02.g06482
Chr02	15191639	15199938	Assemblytics_b_1055	634	+	Repeat_expansion	8299	8933	Chr02:15345037-15353970:+	between_alignments	Chr02	15195164	15196626	Chr02.g06487
Chr02	15282293	15282621	Assemblytics_b_1060	330	+	Deletion	328	-2	Chr02:15436514-15436516:-	between_alignments	Chr02	15279690	15284732	Chr02.g06493
Chr02	15469684	15475867	Assemblytics_b_1066	6187	+	Deletion	6183	-4	Chr02:15609848-15609852:-	between_alignments	Chr02	15470712	15474697	Chr02.g06505
Chr02	15859777	15859779	Assemblytics_b_1077	370	+	Insertion	-2	368	Chr02:16049075-16049443:+	between_alignments	Chr02	15859485	15862571	Chr02.g06524
Chr02	16666159	16694094	Assemblytics_b_1109	155	+	Repeat_contraction	27935	27780	Chr02:17068757-17096537:+	between_alignments	Chr02	16678639	16685038	Chr02.g06572
Chr02	16666159	16694094	Assemblytics_b_1109	155	+	Repeat_contraction	27935	27780	Chr02:17068757-17096537:+	between_alignments	Chr02	16693159	16694027	Chr02.g06573
Chr02	16884243	16884336	Assemblytics_b_1115	149	+	Repeat_expansion	93	242	Chr02:17285734-17285976:+	between_alignments	Chr02	16884249	16884509	Chr02.g06592
Chr02	16987350	17010448	Assemblytics_b_1120	321	+	Repeat_contraction	23098	22777	Chr02:17389317-17412094:+	between_alignments	Chr02	16989960	16997607	Chr02.g06598
Chr02	17097651	17101626	Assemblytics_b_1126	205	+	Repeat_contraction	3975	3770	Chr02:17498597-17502367:+	between_alignments	Chr02	17098173	17101288	Chr02.g06611
Chr02	17645395	17663856	Assemblytics_b_1135	173	+	Repeat_expansion	18461	18634	Chr02:18051473-18070107:+	between_alignments	Chr02	17642458	17645970	Chr02.g06663
Chr02	17645395	17663856	Assemblytics_b_1135	173	+	Repeat_expansion	18461	18634	Chr02:18051473-18070107:+	between_alignments	Chr02	17660064	17668288	Chr02.g06664
Chr02	17796495	17796554	Assemblytics_b_1137	58	+	Tandem_expansion	-59	-1	Chr02:18201936-18201937:-	between_alignments	Chr02	17795015	17797349	Chr02.g06678
Chr02	17911471	17911496	Assemblytics_b_1138	203	+	Insertion	-25	178	Chr02:18316900-18317078:+	between_alignments	Chr02	17904305	17916435	Chr02.g06698
Chr02	18112923	18112938	Assemblytics_b_1140	232	+	Insertion	15	247	Chr02:18518681-18518928:+	between_alignments	Chr02	18110188	18113260	Chr02.g06726
Chr02	18315474	18320163	Assemblytics_b_1147	498	+	Repeat_expansion	4689	5187	Chr02:18721681-18726868:+	between_alignments	Chr02	18316607	18318564	Chr02.g06753
Chr02	18437270	18444873	Assemblytics_b_1151	525	+	Repeat_contraction	7603	7078	Chr02:18838030-18845108:+	between_alignments	Chr02	18436157	18438647	Chr02.g06767
Chr02	18474655	18480751	Assemblytics_b_1152	1811	+	Repeat_contraction	6096	4285	Chr02:18874795-18879080:+	between_alignments	Chr02	18474320	18476102	Chr02.g06772
Chr02	18521577	18521698	Assemblytics_b_1154	131	+	Tandem_expansion	-121	10	Chr02:18918421-18918431:+	between_alignments	Chr02	18518045	18523118	Chr02.g06777
Chr02	18944888	18944903	Assemblytics_b_1157	157	+	Insertion	15	172	Chr02:19341874-19342046:+	between_alignments	Chr02	18943188	18946231	Chr02.g06837
Chr02	19118755	19123253	Assemblytics_b_1159	93	+	Repeat_expansion	4498	4591	Chr02:19515754-19520345:+	between_alignments	Chr02	19119747	19122707	Chr02.g06864
Chr02	19963003	19968593	Assemblytics_b_1175	5598	+	Deletion	5590	-8	Chr02:20350878-20350886:-	between_alignments	Chr02	19962244	19972746	Chr02.g06959
Chr02	19984627	19984728	Assemblytics_b_1176	101	+	Deletion	101	0	Chr02:20366853-20366853:+	between_alignments	Chr02	19979877	19986404	Chr02.g06961
Chr02	20001546	20002050	Assemblytics_b_1181	110	+	Repeat_expansion	504	614	Chr02:20388996-20389610:+	between_alignments	Chr02	20000203	20005383	Chr02.g06963
Chr02	20045294	20055332	Assemblytics_b_1184	6409	+	Repeat_expansion	10038	16447	Chr02:20441826-20458273:+	between_alignments	Chr02	20044785	20054875	Chr02.g06971
Chr02	20550579	20559130	Assemblytics_b_1191	8570	+	Deletion	8551	-19	Chr02:20946256-20946275:-	between_alignments	Chr02	20551378	20553945	Chr02.g07000
Chr02	20550579	20559130	Assemblytics_b_1191	8570	+	Deletion	8551	-19	Chr02:20946256-20946275:-	between_alignments	Chr02	20555798	20558910	Chr02.g07001
Chr02	20642404	20645698	Assemblytics_b_1193	1496	+	Repeat_contraction	3294	1798	Chr02:21037292-21039090:+	between_alignments	Chr02	20644978	20647794	Chr02.g07014
Chr02	20669816	20680303	Assemblytics_b_1195	7143	+	Repeat_expansion	10487	17630	Chr02:21063211-21080841:+	between_alignments	Chr02	20671385	20675053	Chr02.g07017
Chr02	20722151	20722154	Assemblytics_b_1197	5601	+	Insertion	-3	5598	Chr02:21122738-21128336:+	between_alignments	Chr02	20718021	20725138	Chr02.g07024
Chr02	21020698	21035576	Assemblytics_b_1199	5775	+	Repeat_expansion	14878	20653	Chr02:21221322-21241975:+	between_alignments	Chr02	21020998	21024938	Chr02.g07052
Chr02	21020698	21035576	Assemblytics_b_1199	5775	+	Repeat_expansion	14878	20653	Chr02:21221322-21241975:+	between_alignments	Chr02	21027222	21028723	Chr02.g07053
Chr02	21020698	21035576	Assemblytics_b_1199	5775	+	Repeat_expansion	14878	20653	Chr02:21221322-21241975:+	between_alignments	Chr02	21032032	21035495	Chr02.g07054
Chr02	21059013	21094052	Assemblytics_b_1200	5100	+	Repeat_contraction	35039	29939	Chr02:21265368-21295307:+	between_alignments	Chr02	21059608	21063064	Chr02.g07060
Chr02	21059013	21094052	Assemblytics_b_1200	5100	+	Repeat_contraction	35039	29939	Chr02:21265368-21295307:+	between_alignments	Chr02	21063582	21066560	Chr02.g07061
Chr02	21059013	21094052	Assemblytics_b_1200	5100	+	Repeat_contraction	35039	29939	Chr02:21265368-21295307:+	between_alignments	Chr02	21068084	21071523	Chr02.g07062
Chr02	21059013	21094052	Assemblytics_b_1200	5100	+	Repeat_contraction	35039	29939	Chr02:21265368-21295307:+	between_alignments	Chr02	21072119	21072823	Chr02.g07063
Chr02	21059013	21094052	Assemblytics_b_1200	5100	+	Repeat_contraction	35039	29939	Chr02:21265368-21295307:+	between_alignments	Chr02	21088773	21091788	Chr02.g07065
Chr02	21187113	21193825	Assemblytics_b_1203	4380	+	Repeat_contraction	6712	2332	Chr02:21391138-21393470:+	between_alignments	Chr02	21187563	21191481	Chr02.g07085
Chr02	21187113	21193825	Assemblytics_b_1203	4380	+	Repeat_contraction	6712	2332	Chr02:21391138-21393470:+	between_alignments	Chr02	21191769	21193581	Chr02.g07086
Chr02	21206902	21207408	Assemblytics_b_1204	516	+	Deletion	506	-10	Chr02:21406526-21406536:-	between_alignments	Chr02	21205854	21212345	Chr02.g07090
Chr02	21274754	21287658	Assemblytics_b_1209	74	+	Repeat_expansion	12904	12978	Chr02:21474658-21487636:+	between_alignments	Chr02	21277093	21282178	Chr02.g07104
Chr02	21330479	21362307	Assemblytics_b_1211	1567	+	Repeat_contraction	31828	30261	Chr02:21527108-21557369:+	between_alignments	Chr02	21352292	21355437	Chr02.g07112
Chr02	21330479	21362307	Assemblytics_b_1211	1567	+	Repeat_contraction	31828	30261	Chr02:21527108-21557369:+	between_alignments	Chr02	21356462	21359878	Chr02.g07113
Chr02	21374137	21399784	Assemblytics_b_1212	8175	+	Repeat_contraction	25647	17472	Chr02:21569323-21586795:+	between_alignments	Chr02	21386735	21387425	Chr02.g07116
Chr02	21374137	21399784	Assemblytics_b_1212	8175	+	Repeat_contraction	25647	17472	Chr02:21569323-21586795:+	between_alignments	Chr02	21388590	21397664	Chr02.g07117
Chr02	21879792	21887176	Assemblytics_b_1230	7122	+	Repeat_contraction	7384	262	Chr02:22019632-22019894:+	between_alignments	Chr02	21880423	21883429	Chr02.g07167
Chr02	21879792	21887176	Assemblytics_b_1230	7122	+	Repeat_contraction	7384	262	Chr02:22019632-22019894:+	between_alignments	Chr02	21883915	21886940	Chr02.g07168
Chr02	21908343	21908398	Assemblytics_b_1231	90	+	Tandem_contraction	-55	-145	Chr02:22040903-22041048:-	between_alignments	Chr02	21906560	21908839	Chr02.g07174
Chr02	22187271	22214279	Assemblytics_b_1242	1867	+	Repeat_expansion	27008	28875	Chr02:22312326-22341201:+	between_alignments	Chr02	22184706	22194100	Chr02.g07222
Chr02	22739049	22744686	Assemblytics_b_1246	1173	+	Repeat_contraction	5637	4464	Chr02:22765784-22770248:+	between_alignments	Chr02	22742483	22746318	Chr02.g07276
Chr02	22825169	22825510	Assemblytics_b_1252	680	+	Tandem_expansion	-341	339	Chr02:22848834-22849173:+	between_alignments	Chr02	22822262	22827814	Chr02.g07284
Chr02	22845429	22845444	Assemblytics_b_1253	185	+	Insertion	-15	170	Chr02:22869426-22869596:+	between_alignments	Chr02	22845344	22848943	Chr02.g07288
Chr02	22859917	22891672	Assemblytics_b_1255	4563	+	Repeat_contraction	31755	27192	Chr02:22883372-22910564:+	between_alignments	Chr02	22868538	22869027	Chr02.g07291
Chr02	22859917	22891672	Assemblytics_b_1255	4563	+	Repeat_contraction	31755	27192	Chr02:22883372-22910564:+	between_alignments	Chr02	22869107	22874170	Chr02.g07292
Chr02	22859917	22891672	Assemblytics_b_1255	4563	+	Repeat_contraction	31755	27192	Chr02:22883372-22910564:+	between_alignments	Chr02	22874924	22877564	Chr02.g07293
Chr02	22859917	22891672	Assemblytics_b_1255	4563	+	Repeat_contraction	31755	27192	Chr02:22883372-22910564:+	between_alignments	Chr02	22881691	22888562	Chr02.g07295
Chr02	22929219	22930121	Assemblytics_b_1257	2904	+	Repeat_expansion	902	3806	Chr02:22937606-22941412:+	between_alignments	Chr02	22922653	22929228	Chr02.g07300
Chr02	22944273	22947130	Assemblytics_b_1259	514	+	Repeat_expansion	2857	3371	Chr02:22974931-22978302:+	between_alignments	Chr02	22935246	22948114	Chr02.g07302
Chr02	22996272	23003345	Assemblytics_b_1260	112	+	Repeat_expansion	7073	7185	Chr02:23027501-23034686:+	between_alignments	Chr02	22997736	23001281	Chr02.g07312
Chr02	23269374	23273931	Assemblytics_b_1265	4343	+	Repeat_contraction	4557	214	Chr02:23283891-23284105:+	between_alignments	Chr02	23261660	23275176	Chr02.g07355
Chr02	23308708	23308709	Assemblytics_b_1266	87	+	Insertion	0	87	Chr02:23318773-23318860:+	between_alignments	Chr02	23307489	23309732	Chr02.g07362
Chr02	23436907	23456898	Assemblytics_b_1268	9362	+	Repeat_contraction	19991	10629	Chr02:23443090-23453719:+	between_alignments	Chr02	23443571	23454219	Chr02.g07381
Chr02	23502361	23502578	Assemblytics_b_1271	181	+	Deletion	217	36	Chr02:23517178-23517214:+	between_alignments	Chr02	23502320	23509566	Chr02.g07391
Chr02	23502361	23502578	Assemblytics_b_1279	181	+	Deletion	217	36	Chr02:23542911-23542947:+	between_alignments	Chr02	23502320	23509566	Chr02.g07391
Chr02	23585790	23585791	Assemblytics_b_1287	241	+	Insertion	0	241	Chr02:23634226-23634467:+	between_alignments	Chr02	23583840	23587877	Chr02.g07404
Chr02	23818803	23818925	Assemblytics_b_1294	122	+	Deletion	122	0	Chr02:23887779-23887779:+	between_alignments	Chr02	23817521	23820697	Chr02.g07447
Chr02	24187651	24198560	Assemblytics_b_1300	173	+	Repeat_contraction	10909	10736	Chr02:24217624-24228360:+	between_alignments	Chr02	24190019	24192836	Chr02.g07491
Chr02	24187651	24198560	Assemblytics_b_1300	173	+	Repeat_contraction	10909	10736	Chr02:24217624-24228360:+	between_alignments	Chr02	24193961	24195912	Chr02.g07492
Chr02	24241222	24271444	Assemblytics_b_1302	3043	+	Repeat_expansion	30222	33265	Chr02:24280630-24313895:+	between_alignments	Chr02	24255898	24256458	Chr02.g07497
Chr02	24241222	24271444	Assemblytics_b_1302	3043	+	Repeat_expansion	30222	33265	Chr02:24280630-24313895:+	between_alignments	Chr02	24262795	24263240	Chr02.g07498
Chr02	24371896	24371897	Assemblytics_b_1303	69	+	Tandem_contraction	0	-69	Chr02:24414553-24414622:-	between_alignments	Chr02	24366630	24372758	Chr02.g07509
Chr02	24448009	24471795	Assemblytics_b_1305	6172	+	Repeat_expansion	23786	29958	Chr02:24490602-24520560:+	between_alignments	Chr02	24458084	24458671	Chr02.g07520
Chr02	24448009	24471795	Assemblytics_b_1305	6172	+	Repeat_expansion	23786	29958	Chr02:24490602-24520560:+	between_alignments	Chr02	24466231	24471910	Chr02.g07522
Chr02	24527687	24535656	Assemblytics_b_1307	319	+	Repeat_contraction	7969	7650	Chr02:24576398-24584048:+	between_alignments	Chr02	24527100	24532793	Chr02.g07534
Chr02	24705951	24711909	Assemblytics_b_1310	5959	+	Deletion	5958	-1	Chr02:24754187-24754188:-	between_alignments	Chr02	24709170	24713688	Chr02.g07554
Chr02	25140913	25206726	Assemblytics_b_1315	5206	+	Repeat_contraction	65813	60607	Chr02:25218128-25278735:+	between_alignments	Chr02	25153231	25154063	Chr02.g07626
Chr02	25140913	25206726	Assemblytics_b_1315	5206	+	Repeat_contraction	65813	60607	Chr02:25218128-25278735:+	between_alignments	Chr02	25161997	25162800	Chr02.g07628
Chr02	25140913	25206726	Assemblytics_b_1315	5206	+	Repeat_contraction	65813	60607	Chr02:25218128-25278735:+	between_alignments	Chr02	25198520	25199431	Chr02.g07633
Chr02	25140913	25206726	Assemblytics_b_1315	5206	+	Repeat_contraction	65813	60607	Chr02:25218128-25278735:+	between_alignments	Chr02	25203094	25206305	Chr02.g07634
Chr02	25319544	25319549	Assemblytics_b_1317	5604	+	Insertion	-5	5599	Chr02:25391561-25397160:+	between_alignments	Chr02	25316583	25319595	Chr02.g07655
Chr02	25410501	25474884	Assemblytics_b_1321	8247	+	Repeat_contraction	64383	56136	Chr02:25484124-25540260:+	between_alignments	Chr02	25410996	25413139	Chr02.g07673
Chr02	25410501	25474884	Assemblytics_b_1321	8247	+	Repeat_contraction	64383	56136	Chr02:25484124-25540260:+	between_alignments	Chr02	25418805	25420976	Chr02.g07674
Chr02	25410501	25474884	Assemblytics_b_1321	8247	+	Repeat_contraction	64383	56136	Chr02:25484124-25540260:+	between_alignments	Chr02	25455469	25460743	Chr02.g07682
Chr02	25410501	25474884	Assemblytics_b_1321	8247	+	Repeat_contraction	64383	56136	Chr02:25484124-25540260:+	between_alignments	Chr02	25470691	25472687	Chr02.g07684
Chr02	25498845	25512360	Assemblytics_b_1322	5820	+	Repeat_contraction	13515	7695	Chr02:25564228-25571923:+	between_alignments	Chr02	25499298	25500882	Chr02.g07689
Chr02	25498845	25512360	Assemblytics_b_1322	5820	+	Repeat_contraction	13515	7695	Chr02:25564228-25571923:+	between_alignments	Chr02	25500919	25504346	Chr02.g07690
Chr02	25498845	25512360	Assemblytics_b_1322	5820	+	Repeat_contraction	13515	7695	Chr02:25564228-25571923:+	between_alignments	Chr02	25505433	25507702	Chr02.g07691
Chr02	25570482	25570487	Assemblytics_b_1323	375	+	Insertion	-5	370	Chr02:25630000-25630370:+	between_alignments	Chr02	25570037	25574092	Chr02.g07705
Chr02	25586190	25586199	Assemblytics_b_1324	237	+	Insertion	9	246	Chr02:25646073-25646319:+	between_alignments	Chr02	25583875	25589543	Chr02.g07708
Chr02	25587516	25587757	Assemblytics_b_1325	239	+	Deletion	241	2	Chr02:25647635-25647637:+	between_alignments	Chr02	25583875	25589543	Chr02.g07708
Chr02	25638830	25656462	Assemblytics_b_1327	384	+	Repeat_expansion	17632	18016	Chr02:25698263-25716279:+	between_alignments	Chr02	25640700	25645324	Chr02.g07715
Chr02	25638830	25656462	Assemblytics_b_1327	384	+	Repeat_expansion	17632	18016	Chr02:25698263-25716279:+	between_alignments	Chr02	25645710	25654833	Chr02.g07716
Chr02	25710712	25710886	Assemblytics_b_1329	173	+	Deletion	174	1	Chr02:25770500-25770501:+	between_alignments	Chr02	25708710	25711741	Chr02.g07728
Chr02	26433962	26447700	Assemblytics_b_1383	262	+	Repeat_contraction	13738	13476	Chr02:26832485-26845961:+	between_alignments	Chr02	26433445	26435048	Chr02.g07825
Chr02	26433962	26447700	Assemblytics_b_1383	262	+	Repeat_contraction	13738	13476	Chr02:26832485-26845961:+	between_alignments	Chr02	26436986	26440856	Chr02.g07826
Chr02	26433962	26447700	Assemblytics_b_1383	262	+	Repeat_contraction	13738	13476	Chr02:26832485-26845961:+	between_alignments	Chr02	26442937	26446120	Chr02.g07827
Chr02	26488098	26491940	Assemblytics_b_1385	768	+	Repeat_expansion	3842	4610	Chr02:26886206-26890816:+	between_alignments	Chr02	26483857	26494887	Chr02.g07836
Chr02	26532474	26532475	Assemblytics_b_1387	273	+	Tandem_contraction	1	-272	Chr02:26930105-26930377:-	between_alignments	Chr02	26524208	26535305	Chr02.g07842
Chr02	26746679	26774214	Assemblytics_b_1391	1414	+	Repeat_expansion	27535	28949	Chr02:27122923-27151872:+	between_alignments	Chr02	26747234	26748460	Chr02.g07873
Chr02	26746679	26774214	Assemblytics_b_1391	1414	+	Repeat_expansion	27535	28949	Chr02:27122923-27151872:+	between_alignments	Chr02	26748717	26751714	Chr02.g07874
Chr02	26746679	26774214	Assemblytics_b_1391	1414	+	Repeat_expansion	27535	28949	Chr02:27122923-27151872:+	between_alignments	Chr02	26758936	26760727	Chr02.g07875
Chr02	26746679	26774214	Assemblytics_b_1391	1414	+	Repeat_expansion	27535	28949	Chr02:27122923-27151872:+	between_alignments	Chr02	26768539	26773797	Chr02.g07876
Chr02	26876515	26901823	Assemblytics_b_1395	1802	+	Repeat_contraction	25308	23506	Chr02:27261225-27284731:+	between_alignments	Chr02	26881756	26884258	Chr02.g07890
Chr02	26876515	26901823	Assemblytics_b_1395	1802	+	Repeat_contraction	25308	23506	Chr02:27261225-27284731:+	between_alignments	Chr02	26891240	26891773	Chr02.g07891
Chr02	26973427	26976896	Assemblytics_b_1399	396	+	Repeat_expansion	3469	3865	Chr02:27421734-27425599:+	between_alignments	Chr02	26972833	26976088	Chr02.g07904
Chr02	27194010	27194013	Assemblytics_b_1407	447	+	Insertion	-3	444	Chr02:27582867-27583311:+	between_alignments	Chr02	27192568	27196524	Chr02.g07947
Chr02	27194474	27194531	Assemblytics_b_1408	135	+	Tandem_expansion	-57	78	Chr02:27583832-27583910:+	between_alignments	Chr02	27192568	27196524	Chr02.g07947
Chr02	27210288	27240571	Assemblytics_b_1409	8737	+	Repeat_contraction	30283	21546	Chr02:27599676-27621222:+	between_alignments	Chr02	27207656	27225829	Chr02.g07949
Chr02	27802023	27818552	Assemblytics_b_1411	99	+	Repeat_contraction	16529	16430	Chr02:28081845-28098275:+	between_alignments	Chr02	27802925	27804843	Chr02.g07980
Chr02	27802023	27818552	Assemblytics_b_1411	99	+	Repeat_contraction	16529	16430	Chr02:28081845-28098275:+	between_alignments	Chr02	27806282	27807843	Chr02.g07981
Chr02	27802023	27818552	Assemblytics_b_1411	99	+	Repeat_contraction	16529	16430	Chr02:28081845-28098275:+	between_alignments	Chr02	27810748	27813061	Chr02.g07982
Chr02	27802023	27818552	Assemblytics_b_1411	99	+	Repeat_contraction	16529	16430	Chr02:28081845-28098275:+	between_alignments	Chr02	27813692	27817982	Chr02.g07983
Chr02	27888384	27892934	Assemblytics_b_1413	258	+	Repeat_expansion	4550	4808	Chr02:28167908-28172716:+	between_alignments	Chr02	27889398	27892949	Chr02.g07991
Chr02	27970577	27975741	Assemblytics_b_1415	5169	+	Deletion	5164	-5	Chr02:28249704-28249709:-	between_alignments	Chr02	27970094	27971803	Chr02.g08006
Chr02	27998946	28007018	Assemblytics_b_1416	346	+	Repeat_expansion	8072	8418	Chr02:28272845-28281263:+	between_alignments	Chr02	28002251	28006192	Chr02.g08011
Chr02	28060383	28113923	Assemblytics_b_1417	422	+	Repeat_expansion	53540	53962	Chr02:28334526-28388488:+	between_alignments	Chr02	28058054	28064041	Chr02.g08017
Chr02	28060383	28113923	Assemblytics_b_1417	422	+	Repeat_expansion	53540	53962	Chr02:28334526-28388488:+	between_alignments	Chr02	28065055	28066582	Chr02.g08018
Chr02	28060383	28113923	Assemblytics_b_1417	422	+	Repeat_expansion	53540	53962	Chr02:28334526-28388488:+	between_alignments	Chr02	28072583	28080596	Chr02.g08019
Chr02	28060383	28113923	Assemblytics_b_1417	422	+	Repeat_expansion	53540	53962	Chr02:28334526-28388488:+	between_alignments	Chr02	28095308	28098722	Chr02.g08020
Chr02	28060383	28113923	Assemblytics_b_1417	422	+	Repeat_expansion	53540	53962	Chr02:28334526-28388488:+	between_alignments	Chr02	28105392	28108326	Chr02.g08021
Chr02	28060383	28113923	Assemblytics_b_1417	422	+	Repeat_expansion	53540	53962	Chr02:28334526-28388488:+	between_alignments	Chr02	28109840	28114075	Chr02.g08022
Chr02	28173894	28193339	Assemblytics_b_1418	7567	+	Repeat_contraction	19445	11878	Chr02:28448348-28460226:+	between_alignments	Chr02	28172948	28175326	Chr02.g08028
Chr02	28173894	28193339	Assemblytics_b_1418	7567	+	Repeat_contraction	19445	11878	Chr02:28448348-28460226:+	between_alignments	Chr02	28177308	28181024	Chr02.g08029
Chr02	28173894	28193339	Assemblytics_b_1418	7567	+	Repeat_contraction	19445	11878	Chr02:28448348-28460226:+	between_alignments	Chr02	28183853	28185599	Chr02.g08030
Chr02	28173894	28193339	Assemblytics_b_1418	7567	+	Repeat_contraction	19445	11878	Chr02:28448348-28460226:+	between_alignments	Chr02	28185937	28188152	Chr02.g08031
Chr02	28302737	28318068	Assemblytics_b_1419	750	+	Repeat_contraction	15331	14581	Chr02:28569655-28584236:+	between_alignments	Chr02	28303750	28306660	Chr02.g08048
Chr02	28302737	28318068	Assemblytics_b_1419	750	+	Repeat_contraction	15331	14581	Chr02:28569655-28584236:+	between_alignments	Chr02	28309661	28313158	Chr02.g08049
Chr02	28302737	28318068	Assemblytics_b_1419	750	+	Repeat_contraction	15331	14581	Chr02:28569655-28584236:+	between_alignments	Chr02	28313483	28318338	Chr02.g08050
Chr02	28339693	28356812	Assemblytics_b_1420	2828	+	Repeat_expansion	17119	19947	Chr02:28605828-28625775:+	between_alignments	Chr02	28339798	28345878	Chr02.g08054
Chr02	28339693	28356812	Assemblytics_b_1420	2828	+	Repeat_expansion	17119	19947	Chr02:28605828-28625775:+	between_alignments	Chr02	28350789	28367402	Chr02.g08055
Chr02	28381673	28381934	Assemblytics_b_1421	251	+	Deletion	261	10	Chr02:28650626-28650636:+	between_alignments	Chr02	28369336	28386423	Chr02.g08056
Chr02	28485633	28485641	Assemblytics_b_1423	591	+	Insertion	-8	583	Chr02:28754333-28754916:+	between_alignments	Chr02	28484657	28491181	Chr02.g08075
Chr02	28537911	28563325	Assemblytics_b_1424	697	+	Repeat_contraction	25414	24717	Chr02:28806981-28831698:+	between_alignments	Chr02	28551680	28554509	Chr02.g08085
Chr02	28537911	28563325	Assemblytics_b_1424	697	+	Repeat_contraction	25414	24717	Chr02:28806981-28831698:+	between_alignments	Chr02	28556889	28566928	Chr02.g08086
Chr02	28626000	28626041	Assemblytics_b_1425	498	+	Insertion	41	539	Chr02:28894587-28895126:+	between_alignments	Chr02	28621005	28628152	Chr02.g08098
Chr03	414656	432788	Assemblytics_b_1434	5244	+	Repeat_contraction	18132	12888	Chr03:1198980-1211868:+	between_alignments	Chr03	417958	420391	Chr03.g08179
Chr03	414656	432788	Assemblytics_b_1434	5244	+	Repeat_contraction	18132	12888	Chr03:1198980-1211868:+	between_alignments	Chr03	422386	425910	Chr03.g08180
Chr03	448362	448423	Assemblytics_b_1436	66	+	Deletion	61	-5	Chr03:1227961-1227966:-	between_alignments	Chr03	433857	450045	Chr03.g08182
Chr03	552035	601703	Assemblytics_b_1438	3337	+	Repeat_contraction	49668	46331	Chr03:1331814-1378145:+	between_alignments	Chr03	553210	556249	Chr03.g08199
Chr03	552035	601703	Assemblytics_b_1438	3337	+	Repeat_contraction	49668	46331	Chr03:1331814-1378145:+	between_alignments	Chr03	557840	559455	Chr03.g08200
Chr03	552035	601703	Assemblytics_b_1438	3337	+	Repeat_contraction	49668	46331	Chr03:1331814-1378145:+	between_alignments	Chr03	595716	599172	Chr03.g08203
Chr03	664769	720937	Assemblytics_b_1439	6326	+	Repeat_expansion	56168	62494	Chr03:1441150-1503644:+	between_alignments	Chr03	673456	677421	Chr03.g08214
Chr03	664769	720937	Assemblytics_b_1439	6326	+	Repeat_expansion	56168	62494	Chr03:1441150-1503644:+	between_alignments	Chr03	680077	690178	Chr03.g08215
Chr03	664769	720937	Assemblytics_b_1439	6326	+	Repeat_expansion	56168	62494	Chr03:1441150-1503644:+	between_alignments	Chr03	694214	697282	Chr03.g08216
Chr03	664769	720937	Assemblytics_b_1439	6326	+	Repeat_expansion	56168	62494	Chr03:1441150-1503644:+	between_alignments	Chr03	698175	707034	Chr03.g08217
Chr03	664769	720937	Assemblytics_b_1439	6326	+	Repeat_expansion	56168	62494	Chr03:1441150-1503644:+	between_alignments	Chr03	710267	713579	Chr03.g08218
Chr03	664769	720937	Assemblytics_b_1439	6326	+	Repeat_expansion	56168	62494	Chr03:1441150-1503644:+	between_alignments	Chr03	718316	720932	Chr03.g08219
Chr03	860672	860677	Assemblytics_b_1443	114	+	Insertion	-5	109	Chr03:1654409-1654518:+	between_alignments	Chr03	856698	862827	Chr03.g08239
Chr03	1035450	1055649	Assemblytics_b_1447	9192	+	Repeat_contraction	20199	11007	Chr03:1834758-1845765:+	between_alignments	Chr03	1051879	1057518	Chr03.g08256
Chr03	1224457	1263698	Assemblytics_b_1451	3360	+	Repeat_contraction	39241	35881	Chr03:1950316-1986197:+	between_alignments	Chr03	1226140	1233463	Chr03.g08271
Chr03	1435858	1448597	Assemblytics_b_1455	7023	+	Repeat_expansion	12739	19762	Chr03:2499492-2519254:+	between_alignments	Chr03	1431946	1440831	Chr03.g08290
Chr03	3242185	3242505	Assemblytics_b_1469	417	+	Tandem_contraction	320	-97	Chr03:2972040-2972137:-	between_alignments	Chr03	3239527	3251484	Chr03.g08426
Chr03	3386117	3422935	Assemblytics_b_1471	7642	+	Repeat_expansion	36818	44460	Chr03:3115690-3160150:+	between_alignments	Chr03	3387297	3391223	Chr03.g08443
Chr03	3386117	3422935	Assemblytics_b_1471	7642	+	Repeat_expansion	36818	44460	Chr03:3115690-3160150:+	between_alignments	Chr03	3396669	3399115	Chr03.g08444
Chr03	4191827	4226317	Assemblytics_b_1475	4959	+	Repeat_expansion	34490	39449	Chr03:3935230-3974679:+	between_alignments	Chr03	4224082	4226583	Chr03.g08503
Chr03	4440240	4477296	Assemblytics_b_1476	50	+	Repeat_expansion	37056	37106	Chr03:4188391-4225497:+	between_alignments	Chr03	4469140	4470221	Chr03.g08522
Chr03	4627652	4634875	Assemblytics_b_1478	4729	+	Repeat_contraction	7223	2494	Chr03:4357440-4359934:+	between_alignments	Chr03	4630261	4634712	Chr03.g08542
Chr03	4828300	4839026	Assemblytics_b_1481	96	+	Repeat_expansion	10726	10822	Chr03:4551770-4562592:+	between_alignments	Chr03	4827804	4829957	Chr03.g08567
Chr03	4839599	4843499	Assemblytics_b_1489	5904	+	Tandem_expansion	-3900	2004	Chr03:4618695-4620699:+	between_alignments	Chr03	4841493	4843540	Chr03.g08569
Chr03	4877394	4961260	Assemblytics_b_1500	9662	+	Repeat_expansion	83866	93528	Chr03:4831799-4925327:+	between_alignments	Chr03	4882365	4905045	Chr03.g08574
Chr03	4877394	4961260	Assemblytics_b_1500	9662	+	Repeat_expansion	83866	93528	Chr03:4831799-4925327:+	between_alignments	Chr03	4923220	4923673	Chr03.g08575
Chr03	4877394	4961260	Assemblytics_b_1500	9662	+	Repeat_expansion	83866	93528	Chr03:4831799-4925327:+	between_alignments	Chr03	4940326	4947354	Chr03.g08576
Chr03	5133363	5133367	Assemblytics_b_1516	6357	+	Insertion	-4	6353	Chr03:5223220-5229573:+	between_alignments	Chr03	5130867	5137122	Chr03.g08585
Chr03	6050641	6053634	Assemblytics_b_1522	6000	+	Tandem_expansion	-2993	3007	Chr03:5677373-5680380:+	between_alignments	Chr03	6052276	6056795	Chr03.g08648
Chr03	6319488	6326010	Assemblytics_b_1525	332	+	Repeat_contraction	6522	6190	Chr03:5898164-5904354:+	between_alignments	Chr03	6315041	6319581	Chr03.g08668
Chr03	6319488	6326010	Assemblytics_b_1525	332	+	Repeat_contraction	6522	6190	Chr03:5898164-5904354:+	between_alignments	Chr03	6321445	6323341	Chr03.g08669
Chr03	6319488	6326010	Assemblytics_b_1525	332	+	Repeat_contraction	6522	6190	Chr03:5898164-5904354:+	between_alignments	Chr03	6324114	6325243	Chr03.g08670
Chr03	6342360	6373432	Assemblytics_b_1526	7191	+	Repeat_contraction	31072	23881	Chr03:5920768-5944649:+	between_alignments	Chr03	6341446	6344804	Chr03.g08675
Chr03	6342360	6373432	Assemblytics_b_1526	7191	+	Repeat_contraction	31072	23881	Chr03:5920768-5944649:+	between_alignments	Chr03	6350493	6355102	Chr03.g08676
Chr03	6342360	6373432	Assemblytics_b_1526	7191	+	Repeat_contraction	31072	23881	Chr03:5920768-5944649:+	between_alignments	Chr03	6356335	6357649	Chr03.g08677
Chr03	6342360	6373432	Assemblytics_b_1526	7191	+	Repeat_contraction	31072	23881	Chr03:5920768-5944649:+	between_alignments	Chr03	6370093	6372929	Chr03.g08680
Chr03	6472440	6479482	Assemblytics_b_1528	7039	+	Deletion	7042	3	Chr03:6045008-6045011:+	between_alignments	Chr03	6472659	6474677	Chr03.g08687
Chr03	6539465	6548829	Assemblytics_b_1532	7756	+	Repeat_contraction	9364	1608	Chr03:6116051-6117659:+	between_alignments	Chr03	6543140	6546211	Chr03.g08696
Chr03	6557837	6570017	Assemblytics_b_1533	1161	+	Repeat_expansion	12180	13341	Chr03:6126663-6140004:+	between_alignments	Chr03	6558458	6560278	Chr03.g08698
Chr03	6557837	6570017	Assemblytics_b_1533	1161	+	Repeat_expansion	12180	13341	Chr03:6126663-6140004:+	between_alignments	Chr03	6560281	6564150	Chr03.g08699
Chr03	6557837	6570017	Assemblytics_b_1533	1161	+	Repeat_expansion	12180	13341	Chr03:6126663-6140004:+	between_alignments	Chr03	6566551	6569855	Chr03.g08700
Chr03	6638629	6650320	Assemblytics_b_1535	2450	+	Repeat_expansion	11691	14141	Chr03:6208624-6222765:+	between_alignments	Chr03	6637346	6640684	Chr03.g08712
Chr03	6655836	6669230	Assemblytics_b_1536	2794	+	Repeat_expansion	13394	16188	Chr03:6228221-6244409:+	between_alignments	Chr03	6650671	6655878	Chr03.g08713
Chr03	6684930	6707254	Assemblytics_b_1537	2889	+	Repeat_expansion	22324	25213	Chr03:6260095-6285308:+	between_alignments	Chr03	6686422	6690712	Chr03.g08717
Chr03	6684930	6707254	Assemblytics_b_1537	2889	+	Repeat_expansion	22324	25213	Chr03:6260095-6285308:+	between_alignments	Chr03	6694293	6696027	Chr03.g08718
Chr03	6684930	6707254	Assemblytics_b_1537	2889	+	Repeat_expansion	22324	25213	Chr03:6260095-6285308:+	between_alignments	Chr03	6699840	6702833	Chr03.g08719
Chr03	7115046	7115050	Assemblytics_b_1542	3203	+	Insertion	4	3207	Chr03:6576191-6579398:+	between_alignments	Chr03	7109674	7117937	Chr03.g08761
Chr03	6961121	6961578	Assemblytics_b_1551	180	+	Repeat_contraction	457	277	Chr03:6905160-6905437:+	between_alignments	Chr03	6960378	6965410	Chr03.g08750
Chr03	6963459	6963558	Assemblytics_b_1560	78	+	Deletion	99	21	Chr03:7010276-7010297:+	between_alignments	Chr03	6960378	6965410	Chr03.g08750
Chr03	6959839	6961600	Assemblytics_b_1561	7788	+	Repeat_expansion	1761	9549	Chr03:7012189-7021738:+	between_alignments	Chr03	6960378	6965410	Chr03.g08750
Chr03	7189152	7189187	Assemblytics_b_1567	60	+	Insertion	-35	25	Chr03:7128071-7128096:+	between_alignments	Chr03	7179651	7202094	Chr03.g08766
Chr03	7214524	7221228	Assemblytics_b_1568	5903	+	Repeat_expansion	6704	12607	Chr03:7153443-7166050:+	between_alignments	Chr03	7216249	7233955	Chr03.g08770
Chr03	7254041	7305798	Assemblytics_b_1569	8641	+	Repeat_contraction	51757	43116	Chr03:7198833-7241949:+	between_alignments	Chr03	7271257	7276735	Chr03.g08773
Chr03	7254041	7305798	Assemblytics_b_1569	8641	+	Repeat_contraction	51757	43116	Chr03:7198833-7241949:+	between_alignments	Chr03	7279319	7282294	Chr03.g08774
Chr03	7254041	7305798	Assemblytics_b_1569	8641	+	Repeat_contraction	51757	43116	Chr03:7198833-7241949:+	between_alignments	Chr03	7287372	7289885	Chr03.g08775
Chr03	7254041	7305798	Assemblytics_b_1569	8641	+	Repeat_contraction	51757	43116	Chr03:7198833-7241949:+	between_alignments	Chr03	7291388	7293571	Chr03.g08776
Chr03	7254041	7305798	Assemblytics_b_1569	8641	+	Repeat_contraction	51757	43116	Chr03:7198833-7241949:+	between_alignments	Chr03	7300603	7303312	Chr03.g08777
Chr03	7254041	7305798	Assemblytics_b_1569	8641	+	Repeat_contraction	51757	43116	Chr03:7198833-7241949:+	between_alignments	Chr03	7303389	7306042	Chr03.g08778
Chr03	7413529	7421867	Assemblytics_b_1572	4921	+	Repeat_contraction	8338	3417	Chr03:7346745-7350162:+	between_alignments	Chr03	7410711	7413560	Chr03.g08790
Chr03	7712653	7761130	Assemblytics_b_1581	9044	+	Repeat_contraction	48477	39433	Chr03:7514714-7554147:+	between_alignments	Chr03	7711197	7718721	Chr03.g08820
Chr03	7712653	7761130	Assemblytics_b_1581	9044	+	Repeat_contraction	48477	39433	Chr03:7514714-7554147:+	between_alignments	Chr03	7718761	7720649	Chr03.g08821
Chr03	7712653	7761130	Assemblytics_b_1581	9044	+	Repeat_contraction	48477	39433	Chr03:7514714-7554147:+	between_alignments	Chr03	7729695	7731117	Chr03.g08822
Chr03	7712653	7761130	Assemblytics_b_1581	9044	+	Repeat_contraction	48477	39433	Chr03:7514714-7554147:+	between_alignments	Chr03	7742347	7746733	Chr03.g08823
Chr03	7712653	7761130	Assemblytics_b_1581	9044	+	Repeat_contraction	48477	39433	Chr03:7514714-7554147:+	between_alignments	Chr03	7748733	7763823	Chr03.g08824
Chr03	7814128	7814136	Assemblytics_b_1583	702	+	Insertion	-8	694	Chr03:7607342-7608036:+	between_alignments	Chr03	7811466	7816201	Chr03.g08829
Chr03	7855369	7865086	Assemblytics_b_1584	2728	+	Repeat_expansion	9717	12445	Chr03:7649256-7661701:+	between_alignments	Chr03	7859629	7863135	Chr03.g08835
Chr03	8030768	8070072	Assemblytics_b_1597	275	+	Repeat_contraction	39304	39029	Chr03:7871176-7910205:+	between_alignments	Chr03	8036207	8038019	Chr03.g08857
Chr03	8030768	8070072	Assemblytics_b_1597	275	+	Repeat_contraction	39304	39029	Chr03:7871176-7910205:+	between_alignments	Chr03	8051960	8054976	Chr03.g08859
Chr03	8160068	8160732	Assemblytics_b_1599	661	+	Tandem_expansion	-664	-3	Chr03:8000582-8000585:-	between_alignments	Chr03	8156750	8161295	Chr03.g08875
Chr03	8311633	8311634	Assemblytics_b_1600	227	+	Insertion	-1	226	Chr03:8152140-8152366:+	between_alignments	Chr03	8309401	8314054	Chr03.g08896
Chr03	8332032	8334468	Assemblytics_b_1601	130	+	Repeat_expansion	2436	2566	Chr03:8172915-8175481:+	between_alignments	Chr03	8327125	8332642	Chr03.g08899
Chr03	8332032	8334468	Assemblytics_b_1601	130	+	Repeat_expansion	2436	2566	Chr03:8172915-8175481:+	between_alignments	Chr03	8332895	8335988	Chr03.g08900
Chr03	8348563	8373797	Assemblytics_b_1606	5962	+	Repeat_contraction	25234	19272	Chr03:8238534-8257806:+	between_alignments	Chr03	8359799	8360213	Chr03.g08904
Chr03	8395314	8395775	Assemblytics_b_1619	3446	+	Tandem_expansion	-461	2985	Chr03:8465248-8468233:+	between_alignments	Chr03	8395128	8397912	Chr03.g08908
Chr03	8490818	8542704	Assemblytics_b_1625	7682	+	Repeat_contraction	51886	44204	Chr03:8584906-8629110:+	between_alignments	Chr03	8515222	8515788	Chr03.g08920
Chr03	8490818	8542704	Assemblytics_b_1625	7682	+	Repeat_contraction	51886	44204	Chr03:8584906-8629110:+	between_alignments	Chr03	8523050	8526674	Chr03.g08922
Chr03	8490818	8542704	Assemblytics_b_1625	7682	+	Repeat_contraction	51886	44204	Chr03:8584906-8629110:+	between_alignments	Chr03	8537520	8541160	Chr03.g08923
Chr03	8559571	8572316	Assemblytics_b_1626	2955	+	Repeat_contraction	12745	9790	Chr03:8645960-8655750:+	between_alignments	Chr03	8561867	8563001	Chr03.g08928
Chr03	8559571	8572316	Assemblytics_b_1626	2955	+	Repeat_contraction	12745	9790	Chr03:8645960-8655750:+	between_alignments	Chr03	8563710	8564936	Chr03.g08929
Chr03	8559571	8572316	Assemblytics_b_1626	2955	+	Repeat_contraction	12745	9790	Chr03:8645960-8655750:+	between_alignments	Chr03	8565120	8572032	Chr03.g08930
Chr01	46657567	46665779	Assemblytics_b_1630	4537	+	Repeat_contraction	8212	3675	Chr03:8801938-8805613:+	between_alignments	Chr01	46655001	46669609	Chr01.g04731
Chr03	8820423	8820748	Assemblytics_b_1638	9879	+	Repeat_expansion	325	10204	Chr03:8852404-8862608:+	between_alignments	Chr03	8727874	8885288	Chr03.g08960
Chr03	8819912	8820956	Assemblytics_b_1639	5682	+	Tandem_expansion	-1044	4638	Chr03:8862816-8867454:+	between_alignments	Chr03	8727874	8885288	Chr03.g08960
Chr03	8819912	8820423	Assemblytics_b_1640	1428	+	Tandem_expansion	-511	917	Chr03:8867950-8868867:+	between_alignments	Chr03	8727874	8885288	Chr03.g08960
Chr03	8820693	8820956	Assemblytics_b_1642	2830	+	Tandem_expansion	-263	2567	Chr03:8869883-8872450:+	between_alignments	Chr03	8727874	8885288	Chr03.g08960
Chr03	8819910	8820956	Assemblytics_b_1643	1437	+	Tandem_expansion	-1046	391	Chr03:8872706-8873097:+	between_alignments	Chr03	8727874	8885288	Chr03.g08960
Chr03	8819909	8820423	Assemblytics_b_1644	1432	+	Tandem_expansion	-514	918	Chr03:8873594-8874512:+	between_alignments	Chr03	8727874	8885288	Chr03.g08960
Chr03	8819910	8820956	Assemblytics_b_1646	1439	+	Tandem_expansion	-1046	393	Chr03:8875533-8875926:+	between_alignments	Chr03	8727874	8885288	Chr03.g08960
Chr03	8820423	8820694	Assemblytics_b_1647	2517	+	Repeat_expansion	271	2788	Chr03:8876424-8879212:+	between_alignments	Chr03	8727874	8885288	Chr03.g08960
Chr06	22667407	22669485	Assemblytics_b_1654	307	+	Repeat_expansion	2078	2385	Chr03:8920732-8923117:+	between_alignments	Chr06	22665174	22670270	Chr06.g20205
Chr03	9694553	9701875	Assemblytics_b_1665	5083	+	Repeat_expansion	7322	12405	Chr03:9132560-9144965:+	between_alignments	Chr03	9694418	9697212	Chr03.g09027
Chr03	9694553	9701875	Assemblytics_b_1665	5083	+	Repeat_expansion	7322	12405	Chr03:9132560-9144965:+	between_alignments	Chr03	9697027	9701270	Chr03.g09028
Chr03	9828518	9848402	Assemblytics_b_1668	4768	+	Repeat_contraction	19884	15116	Chr03:9271324-9286440:+	between_alignments	Chr03	9829576	9835014	Chr03.g09043
Chr03	9828518	9848402	Assemblytics_b_1668	4768	+	Repeat_contraction	19884	15116	Chr03:9271324-9286440:+	between_alignments	Chr03	9838626	9841988	Chr03.g09044
Chr03	9849430	9861337	Assemblytics_b_1670	1381	+	Repeat_contraction	11907	10526	Chr03:9287662-9298188:+	between_alignments	Chr03	9851034	9852693	Chr03.g09045
Chr03	10029250	10029257	Assemblytics_b_1674	692	+	Insertion	-7	685	Chr03:9368481-9369166:+	between_alignments	Chr03	10020115	10034150	Chr03.g09060
Chr03	10194694	10198992	Assemblytics_b_1679	4303	+	Deletion	4298	-5	Chr03:9530030-9530035:-	between_alignments	Chr03	10197790	10198783	Chr03.g09079
Chr03	10483511	10483512	Assemblytics_b_1689	189	+	Insertion	1	190	Chr03:9826350-9826540:+	between_alignments	Chr03	10481317	10486903	Chr03.g09108
Chr03	10521094	10527495	Assemblytics_b_1691	5002	+	Repeat_contraction	6401	1399	Chr03:9863787-9865186:+	between_alignments	Chr03	10521597	10529033	Chr03.g09114
Chr03	10590755	10606051	Assemblytics_b_1695	5119	+	Repeat_expansion	15296	20415	Chr03:9934532-9954947:+	between_alignments	Chr03	10599611	10600915	Chr03.g09125
Chr03	10590755	10606051	Assemblytics_b_1695	5119	+	Repeat_expansion	15296	20415	Chr03:9934532-9954947:+	between_alignments	Chr03	10601678	10608913	Chr03.g09126
Chr03	10630946	10641055	Assemblytics_b_1696	2040	+	Repeat_expansion	10109	12149	Chr03:9979800-9991949:+	between_alignments	Chr03	10636975	10637895	Chr03.g09129
Chr03	10630946	10641055	Assemblytics_b_1696	2040	+	Repeat_expansion	10109	12149	Chr03:9979800-9991949:+	between_alignments	Chr03	10640543	10641866	Chr03.g09130
Chr03	10641848	10641872	Assemblytics_b_1697	456	+	Insertion	24	480	Chr03:9992751-9993231:+	between_alignments	Chr03	10640543	10641866	Chr03.g09130
Chr03	10642980	10660342	Assemblytics_b_1698	5931	+	Repeat_expansion	17362	23293	Chr03:9994333-10017626:+	between_alignments	Chr03	10654147	10658206	Chr03.g09131
Chr03	10642980	10660342	Assemblytics_b_1698	5931	+	Repeat_expansion	17362	23293	Chr03:9994333-10017626:+	between_alignments	Chr03	10658981	10668007	Chr03.g09132
Chr03	10678565	10679592	Assemblytics_b_1699	1004	+	Deletion	1027	23	Chr03:10035875-10035898:+	between_alignments	Chr03	10676549	10679496	Chr03.g09135
Chr03	10681261	10701165	Assemblytics_b_1702	6395	+	Repeat_contraction	19904	13509	Chr03:10041239-10054748:+	between_alignments	Chr03	10692964	10694514	Chr03.g09137
Chr03	10681261	10701165	Assemblytics_b_1702	6395	+	Repeat_contraction	19904	13509	Chr03:10041239-10054748:+	between_alignments	Chr03	10697833	10699914	Chr03.g09138
Chr03	10736508	10778547	Assemblytics_b_1710	7860	+	Repeat_contraction	42039	34179	Chr03:10154333-10188512:+	between_alignments	Chr03	10735326	10743039	Chr03.g09142
Chr03	10736508	10778547	Assemblytics_b_1710	7860	+	Repeat_contraction	42039	34179	Chr03:10154333-10188512:+	between_alignments	Chr03	10747135	10757433	Chr03.g09143
Chr03	10736508	10778547	Assemblytics_b_1710	7860	+	Repeat_contraction	42039	34179	Chr03:10154333-10188512:+	between_alignments	Chr03	10757994	10758686	Chr03.g09144
Chr03	10736508	10778547	Assemblytics_b_1710	7860	+	Repeat_contraction	42039	34179	Chr03:10154333-10188512:+	between_alignments	Chr03	10759390	10765475	Chr03.g09145
Chr03	10738056	10795040	Assemblytics_b_1716	4663	+	Repeat_contraction	56984	52321	Chr03:10197187-10249508:+	between_alignments	Chr03	10735326	10743039	Chr03.g09142
Chr03	10738056	10795040	Assemblytics_b_1716	4663	+	Repeat_contraction	56984	52321	Chr03:10197187-10249508:+	between_alignments	Chr03	10747135	10757433	Chr03.g09143
Chr03	10738056	10795040	Assemblytics_b_1716	4663	+	Repeat_contraction	56984	52321	Chr03:10197187-10249508:+	between_alignments	Chr03	10757994	10758686	Chr03.g09144
Chr03	10738056	10795040	Assemblytics_b_1716	4663	+	Repeat_contraction	56984	52321	Chr03:10197187-10249508:+	between_alignments	Chr03	10759390	10765475	Chr03.g09145
Chr03	10738056	10795040	Assemblytics_b_1716	4663	+	Repeat_contraction	56984	52321	Chr03:10197187-10249508:+	between_alignments	Chr03	10781831	10788611	Chr03.g09148
Chr03	11057743	11058237	Assemblytics_b_1723	192	+	Tandem_expansion	-494	-302	Chr03:10438327-10438629:-	between_alignments	Chr03	11055848	11065270	Chr03.g09178
Chr03	11078750	11156441	Assemblytics_b_1724	452	+	Repeat_contraction	77691	77239	Chr03:10459288-10536527:+	between_alignments	Chr03	11100205	11105736	Chr03.g09180
Chr03	11078750	11156441	Assemblytics_b_1724	452	+	Repeat_contraction	77691	77239	Chr03:10459288-10536527:+	between_alignments	Chr03	11143831	11147535	Chr03.g09183
Chr03	11078750	11156441	Assemblytics_b_1724	452	+	Repeat_contraction	77691	77239	Chr03:10459288-10536527:+	between_alignments	Chr03	11151210	11153721	Chr03.g09184
Chr03	11584565	11585326	Assemblytics_b_1743	1320	+	Repeat_expansion	761	2081	Chr03:10987368-10989449:+	between_alignments	Chr03	11583126	11589273	Chr03.g09235
Chr03	11589427	11598268	Assemblytics_b_1744	2148	+	Repeat_expansion	8841	10989	Chr03:10993545-11004534:+	between_alignments	Chr03	11590282	11592472	Chr03.g09236
Chr03	11589427	11598268	Assemblytics_b_1744	2148	+	Repeat_expansion	8841	10989	Chr03:10993545-11004534:+	between_alignments	Chr03	11595225	11597989	Chr03.g09237
Chr03	11695141	11698753	Assemblytics_b_1746	3612	+	Tandem_expansion	-3612	0	Chr03:11104785-11104785:+	between_alignments	Chr03	11690153	11695207	Chr03.g09251
Chr03	11695141	11698753	Assemblytics_b_1746	3612	+	Tandem_expansion	-3612	0	Chr03:11104785-11104785:+	between_alignments	Chr03	11697695	11703734	Chr03.g09252
Chr03	11840244	11840317	Assemblytics_b_1748	72	+	Tandem_expansion	-73	-1	Chr03:11267386-11267387:-	between_alignments	Chr03	11839550	11841028	Chr03.g09273
Chr03	11892007	11904376	Assemblytics_b_1749	725	+	Repeat_contraction	12369	11644	Chr03:11319138-11330782:+	between_alignments	Chr03	11893125	11898577	Chr03.g09278
Chr03	11892007	11904376	Assemblytics_b_1749	725	+	Repeat_contraction	12369	11644	Chr03:11319138-11330782:+	between_alignments	Chr03	11898953	11902804	Chr03.g09279
Chr03	11978442	11985216	Assemblytics_b_1752	6776	+	Deletion	6774	-2	Chr03:11404386-11404388:-	between_alignments	Chr03	11979150	11981428	Chr03.g09288
Chr03	11978442	11985216	Assemblytics_b_1752	6776	+	Deletion	6774	-2	Chr03:11404386-11404388:-	between_alignments	Chr03	11984927	11987206	Chr03.g09289
Chr03	12240667	12288846	Assemblytics_b_1757	3124	+	Repeat_expansion	48179	51303	Chr03:11645573-11696876:+	between_alignments	Chr03	12272819	12273687	Chr03.g09304
Chr03	12240667	12288846	Assemblytics_b_1757	3124	+	Repeat_expansion	48179	51303	Chr03:11645573-11696876:+	between_alignments	Chr03	12274869	12275701	Chr03.g09305
Chr03	12240667	12288846	Assemblytics_b_1757	3124	+	Repeat_expansion	48179	51303	Chr03:11645573-11696876:+	between_alignments	Chr03	12282024	12283798	Chr03.g09306
Chr03	12240667	12288846	Assemblytics_b_1757	3124	+	Repeat_expansion	48179	51303	Chr03:11645573-11696876:+	between_alignments	Chr03	12285463	12286254	Chr03.g09307
Chr03	12336219	12336288	Assemblytics_b_1758	87	+	Tandem_expansion	-69	18	Chr03:11744267-11744285:+	between_alignments	Chr03	12333059	12338820	Chr03.g09316
Chr03	12363545	12365442	Assemblytics_b_1759	1898	+	Deletion	1897	-1	Chr03:11771586-11771587:-	between_alignments	Chr03	12364091	12366679	Chr03.g09319
Chr03	12502329	12510341	Assemblytics_b_1763	5064	+	Repeat_contraction	8012	2948	Chr03:11907331-11910279:+	between_alignments	Chr03	12504274	12504757	Chr03.g09338
Chr03	12502329	12510341	Assemblytics_b_1763	5064	+	Repeat_contraction	8012	2948	Chr03:11907331-11910279:+	between_alignments	Chr03	12510304	12511326	Chr03.g09339
Chr03	12595905	12626087	Assemblytics_b_1765	6703	+	Repeat_contraction	30182	23479	Chr03:11995505-12018984:+	between_alignments	Chr03	12603299	12604175	Chr03.g09354
Chr03	12595905	12626087	Assemblytics_b_1765	6703	+	Repeat_contraction	30182	23479	Chr03:11995505-12018984:+	between_alignments	Chr03	12608155	12613605	Chr03.g09355
Chr03	12595905	12626087	Assemblytics_b_1765	6703	+	Repeat_contraction	30182	23479	Chr03:11995505-12018984:+	between_alignments	Chr03	12622809	12624352	Chr03.g09356
Chr03	12645624	12645712	Assemblytics_b_1766	94	+	Deletion	88	-6	Chr03:12038665-12038671:-	between_alignments	Chr03	12642189	12653244	Chr03.g09358
Chr03	14249974	14269717	Assemblytics_b_1783	7089	+	Repeat_contraction	19743	12654	Chr03:13702743-13715397:+	between_alignments	Chr03	14261728	14265649	Chr03.g09505
Chr03	14336145	14350524	Assemblytics_b_1786	5189	+	Repeat_contraction	14379	9190	Chr03:13781224-13790414:+	between_alignments	Chr03	14337823	14340728	Chr03.g09516
Chr03	14336145	14350524	Assemblytics_b_1786	5189	+	Repeat_contraction	14379	9190	Chr03:13781224-13790414:+	between_alignments	Chr03	14344864	14349182	Chr03.g09517
Chr03	14655473	14676032	Assemblytics_b_1790	4226	+	Repeat_expansion	20559	24785	Chr03:14094966-14119751:+	between_alignments	Chr03	14656635	14662819	Chr03.g09549
Chr03	14697466	14701675	Assemblytics_b_1791	3360	+	Repeat_contraction	4209	849	Chr03:14141225-14142074:+	between_alignments	Chr03	14700638	14706762	Chr03.g09553
Chr03	14770575	14783495	Assemblytics_b_1795	4050	+	Repeat_contraction	12920	8870	Chr03:14212240-14221110:+	between_alignments	Chr03	14766985	14788642	Chr03.g09559
Chr03	14770575	14783495	Assemblytics_b_1795	4050	+	Repeat_contraction	12920	8870	Chr03:14212240-14221110:+	between_alignments	Chr03	14771277	14785329	Chr03.g09560
Chr03	14986360	15005117	Assemblytics_b_1799	5422	+	Repeat_expansion	18757	24179	Chr03:14421261-14445440:+	between_alignments	Chr03	14998123	15001952	Chr03.g09570
Chr03	15070713	15082484	Assemblytics_b_1805	8698	+	Repeat_expansion	11771	20469	Chr03:14529445-14549914:+	between_alignments	Chr03	15065854	15070731	Chr03.g09574
Chr03	15070713	15082484	Assemblytics_b_1805	8698	+	Repeat_expansion	11771	20469	Chr03:14529445-14549914:+	between_alignments	Chr03	15081535	15084218	Chr03.g09575
Chr03	15162950	15174748	Assemblytics_b_1813	1096	+	Repeat_expansion	11798	12894	Chr03:14630685-14643579:+	between_alignments	Chr03	15166748	15167598	Chr03.g09585
Chr03	15482071	15485414	Assemblytics_b_1817	3349	+	Deletion	3343	-6	Chr03:14928839-14928845:-	between_alignments	Chr03	15481025	15482362	Chr03.g09612
Chr03	15482071	15485414	Assemblytics_b_1817	3349	+	Deletion	3343	-6	Chr03:14928839-14928845:-	between_alignments	Chr03	15482912	15485102	Chr03.g09613
Chr03	15582925	15582946	Assemblytics_b_1819	89	+	Insertion	-21	68	Chr03:15026322-15026390:+	between_alignments	Chr03	15569936	15586780	Chr03.g09615
Chr03	16264696	16270519	Assemblytics_b_1839	5826	+	Deletion	5823	-3	Chr03:15713226-15713229:-	between_alignments	Chr03	16259811	16271282	Chr03.g09653
Chr03	16304553	16306154	Assemblytics_b_1841	223	+	Repeat_contraction	1601	1378	Chr03:15750293-15751671:+	between_alignments	Chr03	16301773	16304672	Chr03.g09655
Chr03	16330078	16348594	Assemblytics_b_1843	4705	+	Repeat_contraction	18516	13811	Chr03:15783347-15797158:+	between_alignments	Chr03	16339799	16341649	Chr03.g09658
Chr03	16572472	16572474	Assemblytics_b_1847	124	+	Insertion	2	126	Chr03:16026946-16027072:+	between_alignments	Chr03	16571856	16580667	Chr03.g09676
Chr03	16815470	16826277	Assemblytics_b_1851	3227	+	Repeat_expansion	10807	14034	Chr03:16309563-16323597:+	between_alignments	Chr03	16816209	16818913	Chr03.g09696
Chr03	16815470	16826277	Assemblytics_b_1851	3227	+	Repeat_expansion	10807	14034	Chr03:16309563-16323597:+	between_alignments	Chr03	16819186	16820591	Chr03.g09697
Chr03	17481943	17500188	Assemblytics_b_1861	579	+	Repeat_expansion	18245	18824	Chr03:16799842-16818666:+	between_alignments	Chr03	17490428	17491704	Chr03.g09731
Chr03	17896020	17906918	Assemblytics_b_1880	204	+	Repeat_expansion	10898	11102	Chr03:17334721-17345823:+	between_alignments	Chr03	17889383	17899211	Chr03.g09761
Chr03	18840402	18845351	Assemblytics_b_1891	5769	+	Tandem_contraction	4949	-820	Chr03:18080157-18080977:-	between_alignments	Chr03	18838707	18850075	Chr03.g09817
Chr03	19031188	19062921	Assemblytics_b_1893	64	+	Repeat_contraction	31733	31669	Chr03:18279083-18310752:+	between_alignments	Chr03	19030892	19032031	Chr03.g09829
Chr03	19031188	19062921	Assemblytics_b_1893	64	+	Repeat_contraction	31733	31669	Chr03:18279083-18310752:+	between_alignments	Chr03	19032363	19034244	Chr03.g09830
Chr03	19031188	19062921	Assemblytics_b_1893	64	+	Repeat_contraction	31733	31669	Chr03:18279083-18310752:+	between_alignments	Chr03	19058319	19061777	Chr03.g09831
Chr03	19138473	19196382	Assemblytics_b_1894	9250	+	Repeat_contraction	57909	48659	Chr03:18386474-18435133:+	between_alignments	Chr03	19145199	19148152	Chr03.g09833
Chr03	19138473	19196382	Assemblytics_b_1894	9250	+	Repeat_contraction	57909	48659	Chr03:18386474-18435133:+	between_alignments	Chr03	19171170	19172699	Chr03.g09836
Chr03	19585168	19608778	Assemblytics_b_1903	3943	+	Repeat_contraction	23610	19667	Chr03:18757389-18777056:+	between_alignments	Chr03	19591686	19592397	Chr03.g09857
Chr03	19585168	19608778	Assemblytics_b_1903	3943	+	Repeat_contraction	23610	19667	Chr03:18757389-18777056:+	between_alignments	Chr03	19597310	19599075	Chr03.g09858
Chr03	20202409	20210780	Assemblytics_b_1912	2220	+	Repeat_contraction	8371	6151	Chr03:19382537-19388688:+	between_alignments	Chr03	20205776	20218574	Chr03.g09902
Chr03	20216474	20216566	Assemblytics_b_1913	90	+	Deletion	92	2	Chr03:19394360-19394362:+	between_alignments	Chr03	20205776	20218574	Chr03.g09902
Chr03	20315007	20317502	Assemblytics_b_1918	2497	+	Deletion	2495	-2	Chr03:19492667-19492669:-	between_alignments	Chr03	20291733	20327805	Chr03.g09913
Chr03	20315007	20317502	Assemblytics_b_1918	2497	+	Deletion	2495	-2	Chr03:19492667-19492669:-	between_alignments	Chr03	20315313	20316502	Chr03.g09915
Chr03	20446648	20452986	Assemblytics_b_1921	6343	+	Deletion	6338	-5	Chr03:19613779-19613784:-	between_alignments	Chr03	20447364	20450675	Chr03.g09925
Chr03	20835808	20856908	Assemblytics_b_1941	110	+	Repeat_expansion	21100	21210	Chr03:20115995-20137205:+	between_alignments	Chr03	20844324	20846418	Chr03.g09946
Chr03	21025765	21032446	Assemblytics_b_1946	887	+	Repeat_expansion	6681	7568	Chr03:20319903-20327471:+	between_alignments	Chr03	21025694	21030806	Chr03.g09962
Chr03	21137901	21145631	Assemblytics_b_1948	1773	+	Repeat_expansion	7730	9503	Chr03:20433328-20442831:+	between_alignments	Chr03	21139600	21141951	Chr03.g09975
Chr03	21437326	21437327	Assemblytics_b_1955	111	+	Tandem_contraction	1	-110	Chr03:20742963-20743073:-	between_alignments	Chr03	21431330	21438828	Chr03.g09998
Chr03	21601290	21650261	Assemblytics_b_1957	3512	+	Repeat_contraction	48971	45459	Chr03:20895543-20941002:+	between_alignments	Chr03	21614106	21617935	Chr03.g10014
Chr03	22024811	22037802	Assemblytics_b_1963	2680	+	Repeat_contraction	12991	10311	Chr03:21317524-21327835:+	between_alignments	Chr03	22020776	22024812	Chr03.g10043
Chr03	22189877	22195292	Assemblytics_b_1967	8979	+	Repeat_expansion	5415	14394	Chr03:21489307-21503701:+	between_alignments	Chr03	22189727	22193045	Chr03.g10060
Chr03	22416898	22432897	Assemblytics_b_1971	9522	+	Repeat_contraction	15999	6477	Chr03:21725070-21731547:+	between_alignments	Chr03	22413392	22421276	Chr03.g10082
Chr03	22416898	22432897	Assemblytics_b_1971	9522	+	Repeat_contraction	15999	6477	Chr03:21725070-21731547:+	between_alignments	Chr03	22421793	22422226	Chr03.g10083
Chr03	22465803	22466517	Assemblytics_b_1972	1433	+	Tandem_contraction	714	-719	Chr03:21763748-21764467:-	between_alignments	Chr03	22460059	22469538	Chr03.g10088
Chr03	22465803	22466517	Assemblytics_b_1972	1433	+	Tandem_contraction	714	-719	Chr03:21763748-21764467:-	between_alignments	Chr03	22462600	22470876	Chr03.g10089
Chr03	22507596	22511894	Assemblytics_b_1973	3040	+	Repeat_expansion	4298	7338	Chr03:21804804-21812142:+	between_alignments	Chr03	22509012	22511713	Chr03.g10094
Chr03	22543376	22544382	Assemblytics_b_1976	814	+	Repeat_contraction	1006	192	Chr03:21831374-21831566:+	between_alignments	Chr03	22543658	22549883	Chr03.g10100
Chr03	22544631	22546850	Assemblytics_b_1977	815	+	Repeat_contraction	2219	1404	Chr03:21831815-21833219:+	between_alignments	Chr03	22543658	22549883	Chr03.g10100
Chr03	22640774	22652684	Assemblytics_b_1980	4258	+	Repeat_expansion	11910	16168	Chr03:21937686-21953854:+	between_alignments	Chr03	22647323	22649739	Chr03.g10110
Chr03	22777222	22794931	Assemblytics_b_1983	5374	+	Repeat_contraction	17709	12335	Chr03:22075356-22087691:+	between_alignments	Chr03	22778951	22782257	Chr03.g10129
Chr03	22777222	22794931	Assemblytics_b_1983	5374	+	Repeat_contraction	17709	12335	Chr03:22075356-22087691:+	between_alignments	Chr03	22784851	22785764	Chr03.g10130
Chr03	22777222	22794931	Assemblytics_b_1983	5374	+	Repeat_contraction	17709	12335	Chr03:22075356-22087691:+	between_alignments	Chr03	22786150	22788336	Chr03.g10131
Chr03	22777222	22794931	Assemblytics_b_1983	5374	+	Repeat_contraction	17709	12335	Chr03:22075356-22087691:+	between_alignments	Chr03	22788400	22790148	Chr03.g10132
Chr03	22777222	22794931	Assemblytics_b_1983	5374	+	Repeat_contraction	17709	12335	Chr03:22075356-22087691:+	between_alignments	Chr03	22791448	22798424	Chr03.g10133
Chr03	22827282	22848222	Assemblytics_b_1984	7658	+	Repeat_contraction	20940	13282	Chr03:22120020-22133302:+	between_alignments	Chr03	22846197	22846603	Chr03.g10138
Chr03	23318208	23342992	Assemblytics_b_1990	206	+	Repeat_expansion	24784	24990	Chr03:22605395-22630385:+	between_alignments	Chr03	23332626	23333798	Chr03.g10206
Chr03	23318208	23342992	Assemblytics_b_1990	206	+	Repeat_expansion	24784	24990	Chr03:22605395-22630385:+	between_alignments	Chr03	23342233	23343599	Chr03.g10207
Chr03	23369543	23378206	Assemblytics_b_1991	9198	+	Repeat_expansion	8663	17861	Chr03:22656766-22674627:+	between_alignments	Chr03	23371562	23374507	Chr03.g10213
Chr03	23369543	23378206	Assemblytics_b_1991	9198	+	Repeat_expansion	8663	17861	Chr03:22656766-22674627:+	between_alignments	Chr03	23376211	23379560	Chr03.g10214
Chr03	23378678	23379300	Assemblytics_b_1992	445	+	Repeat_contraction	622	177	Chr03:22675118-22675295:+	between_alignments	Chr03	23376211	23379560	Chr03.g10214
Chr03	23525428	23641320	Assemblytics_b_1996	3363	+	Repeat_contraction	115892	112529	Chr03:22825570-22938099:+	between_alignments	Chr03	23534797	23537742	Chr03.g10237
Chr03	23525428	23641320	Assemblytics_b_1996	3363	+	Repeat_contraction	115892	112529	Chr03:22825570-22938099:+	between_alignments	Chr03	23540124	23549718	Chr03.g10238
Chr03	23525428	23641320	Assemblytics_b_1996	3363	+	Repeat_contraction	115892	112529	Chr03:22825570-22938099:+	between_alignments	Chr03	23553547	23554608	Chr03.g10239
Chr03	23525428	23641320	Assemblytics_b_1996	3363	+	Repeat_contraction	115892	112529	Chr03:22825570-22938099:+	between_alignments	Chr03	23558846	23564861	Chr03.g10240
Chr03	23525428	23641320	Assemblytics_b_1996	3363	+	Repeat_contraction	115892	112529	Chr03:22825570-22938099:+	between_alignments	Chr03	23585513	23588219	Chr03.g10242
Chr03	23525428	23641320	Assemblytics_b_1996	3363	+	Repeat_contraction	115892	112529	Chr03:22825570-22938099:+	between_alignments	Chr03	23597382	23599799	Chr03.g10243
Chr03	23525428	23641320	Assemblytics_b_1996	3363	+	Repeat_contraction	115892	112529	Chr03:22825570-22938099:+	between_alignments	Chr03	23628748	23632879	Chr03.g10247
Chr03	23525428	23641320	Assemblytics_b_1996	3363	+	Repeat_contraction	115892	112529	Chr03:22825570-22938099:+	between_alignments	Chr03	23633328	23635051	Chr03.g10248
Chr03	23525428	23641320	Assemblytics_b_1996	3363	+	Repeat_contraction	115892	112529	Chr03:22825570-22938099:+	between_alignments	Chr03	23636870	23640581	Chr03.g10249
Chr03	23525428	23641320	Assemblytics_b_1996	3363	+	Repeat_contraction	115892	112529	Chr03:22825570-22938099:+	between_alignments	Chr03	23641202	23642315	Chr03.g10250
Chr03	23702122	23702124	Assemblytics_b_1997	2749	+	Insertion	-2	2747	Chr03:22998910-23001657:+	between_alignments	Chr03	23699996	23708064	Chr03.g10260
Chr03	23783926	23819001	Assemblytics_b_2001	4980	+	Repeat_contraction	35075	30095	Chr03:23084186-23114281:+	between_alignments	Chr03	23787065	23790306	Chr03.g10270
Chr03	23783926	23819001	Assemblytics_b_2001	4980	+	Repeat_contraction	35075	30095	Chr03:23084186-23114281:+	between_alignments	Chr03	23805723	23807886	Chr03.g10272
Chr03	23783926	23819001	Assemblytics_b_2001	4980	+	Repeat_contraction	35075	30095	Chr03:23084186-23114281:+	between_alignments	Chr03	23818977	23820217	Chr03.g10273
Chr03	24044267	24061181	Assemblytics_b_2006	8624	+	Repeat_expansion	16914	25538	Chr03:23338586-23364124:+	between_alignments	Chr03	24045508	24049287	Chr03.g10295
Chr03	24048459	24064596	Assemblytics_b_2009	271	+	Repeat_expansion	16137	16408	Chr03:23380627-23397035:+	between_alignments	Chr03	24045508	24049287	Chr03.g10295
Chr03	24167512	24176871	Assemblytics_b_2018	2652	+	Repeat_expansion	9359	12011	Chr03:23566429-23578440:+	between_alignments	Chr03	24170149	24172265	Chr03.g10309
Chr03	24167512	24176871	Assemblytics_b_2018	2652	+	Repeat_expansion	9359	12011	Chr03:23566429-23578440:+	between_alignments	Chr03	24176423	24181986	Chr03.g10310
Chr03	24177887	24182918	Assemblytics_b_2019	2097	+	Repeat_expansion	5031	7128	Chr03:23579449-23586577:+	between_alignments	Chr03	24176423	24181986	Chr03.g10310
Chr03	24177887	24182918	Assemblytics_b_2019	2097	+	Repeat_expansion	5031	7128	Chr03:23579449-23586577:+	between_alignments	Chr03	24182690	24183307	Chr03.g10311
Chr03	24257992	24275768	Assemblytics_b_2021	9863	+	Repeat_expansion	17776	27639	Chr03:23662064-23689703:+	between_alignments	Chr03	24261949	24263758	Chr03.g10325
Chr03	24295836	24295840	Assemblytics_b_2022	5507	+	Insertion	-4	5503	Chr03:23709827-23715330:+	between_alignments	Chr03	24289651	24312856	Chr03.g10328
Chr03	24342659	24354580	Assemblytics_b_2023	5815	+	Repeat_contraction	11921	6106	Chr03:23762096-23768202:+	between_alignments	Chr03	24343128	24347144	Chr03.g10333
Chr03	24342659	24354580	Assemblytics_b_2023	5815	+	Repeat_contraction	11921	6106	Chr03:23762096-23768202:+	between_alignments	Chr03	24348183	24351389	Chr03.g10334
Chr03	24642676	24643137	Assemblytics_b_2030	465	+	Deletion	461	-4	Chr03:24042738-24042742:-	between_alignments	Chr03	24640272	24643713	Chr03.g10372
Chr03	24675388	24695237	Assemblytics_b_2033	3888	+	Repeat_contraction	19849	15961	Chr03:24089569-24105530:+	between_alignments	Chr03	24675778	24678796	Chr03.g10376
Chr03	24675388	24695237	Assemblytics_b_2033	3888	+	Repeat_contraction	19849	15961	Chr03:24089569-24105530:+	between_alignments	Chr03	24683199	24684374	Chr03.g10377
Chr03	24726621	24726929	Assemblytics_b_2035	308	+	Tandem_expansion	-308	0	Chr03:24140144-24140144:+	between_alignments	Chr03	24719464	24727543	Chr03.g10381
Chr03	24749987	24750206	Assemblytics_b_2036	226	+	Tandem_expansion	-219	7	Chr03:24163735-24163742:+	between_alignments	Chr03	24747804	24750427	Chr03.g10387
Chr03	24784811	24792663	Assemblytics_b_2037	5428	+	Repeat_expansion	7852	13280	Chr03:24198627-24211907:+	between_alignments	Chr03	24780887	24786402	Chr03.g10393
Chr03	24813873	24813986	Assemblytics_b_2039	113	+	Deletion	113	0	Chr03:24232977-24232977:+	between_alignments	Chr03	24812461	24814844	Chr03.g10397
Chr03	24916610	24916797	Assemblytics_b_2042	158	+	Deletion	187	29	Chr03:24346180-24346209:+	between_alignments	Chr03	24913346	24916668	Chr03.g10410
Chr03	24921735	24931933	Assemblytics_b_2043	4436	+	Repeat_contraction	10198	5762	Chr03:24351145-24356907:+	between_alignments	Chr03	24919470	24922591	Chr03.g10411
Chr03	24921735	24931933	Assemblytics_b_2043	4436	+	Repeat_contraction	10198	5762	Chr03:24351145-24356907:+	between_alignments	Chr03	24926194	24929549	Chr03.g10412
Chr03	24995468	24995484	Assemblytics_b_2045	155	+	Insertion	16	171	Chr03:24406714-24406885:+	between_alignments	Chr03	24994646	25001495	Chr03.g10420
Chr03	25029631	25034624	Assemblytics_b_2046	330	+	Repeat_contraction	4993	4663	Chr03:24441176-24445839:+	between_alignments	Chr03	25028016	25035216	Chr03.g10424
Chr03	25602494	25602618	Assemblytics_b_2052	124	+	Deletion	124	0	Chr03:25026870-25026870:+	between_alignments	Chr03	25601104	25603781	Chr03.g10495
Chr03	25657709	25657804	Assemblytics_b_2053	92	+	Deletion	95	3	Chr03:25082002-25082005:+	between_alignments	Chr03	25653880	25659261	Chr03.g10500
Chr03	25676533	25682062	Assemblytics_b_2054	59	+	Repeat_contraction	5529	5470	Chr03:25100601-25106071:+	between_alignments	Chr03	25669875	25678624	Chr03.g10502
Chr03	25676533	25682062	Assemblytics_b_2054	59	+	Repeat_contraction	5529	5470	Chr03:25100601-25106071:+	between_alignments	Chr03	25681640	25683636	Chr03.g10503
Chr03	25754764	25765180	Assemblytics_b_2056	904	+	Repeat_contraction	10416	9512	Chr03:25179230-25188742:+	between_alignments	Chr03	25756375	25760262	Chr03.g10518
Chr03	25961672	25961678	Assemblytics_b_2059	6437	+	Insertion	-6	6431	Chr03:25385111-25391542:+	between_alignments	Chr03	25959020	25961697	Chr03.g10547
Chr03	26009262	26009277	Assemblytics_b_2060	113	+	Insertion	15	128	Chr03:25439157-25439285:+	between_alignments	Chr03	26006893	26010017	Chr03.g10555
Chr03	26132030	26133812	Assemblytics_b_2063	72	+	Repeat_contraction	1782	1710	Chr03:25563779-25565489:+	between_alignments	Chr03	26133755	26134685	Chr03.g10577
Chr03	26138661	26138664	Assemblytics_b_2064	90	+	Insertion	-3	87	Chr03:25570288-25570375:+	between_alignments	Chr03	26137313	26138713	Chr03.g10578
Chr03	26178206	26182433	Assemblytics_b_2069	7976	+	Repeat_expansion	4227	12203	Chr03:25609758-25621961:+	between_alignments	Chr03	26178482	26182138	Chr03.g10583
Chr03	26149014	26174602	Assemblytics_b_2075	7671	+	Repeat_contraction	25588	17917	Chr03:25656115-25674032:+	between_alignments	Chr03	26164701	26166500	Chr03.g10582
Chr03	26281705	26299308	Assemblytics_b_2080	7734	+	Repeat_contraction	17603	9869	Chr03:25780860-25790729:+	between_alignments	Chr03	26281874	26283054	Chr03.g10594
Chr03	26281705	26299308	Assemblytics_b_2080	7734	+	Repeat_contraction	17603	9869	Chr03:25780860-25790729:+	between_alignments	Chr03	26286069	26288470	Chr03.g10596
Chr03	26281705	26299308	Assemblytics_b_2080	7734	+	Repeat_contraction	17603	9869	Chr03:25780860-25790729:+	between_alignments	Chr03	26291209	26294658	Chr03.g10597
Chr03	26281705	26299308	Assemblytics_b_2080	7734	+	Repeat_contraction	17603	9869	Chr03:25780860-25790729:+	between_alignments	Chr03	26294941	26300519	Chr03.g10598
Chr03	26790182	26790184	Assemblytics_b_2083	142	+	Tandem_contraction	-2	-144	Chr03:26214488-26214632:-	between_alignments	Chr03	26783463	26790532	Chr03.g10651
Chr03	26877154	26889228	Assemblytics_b_2084	164	+	Repeat_contraction	12074	11910	Chr03:26301472-26313382:+	between_alignments	Chr03	26875747	26880037	Chr03.g10666
Chr03	26877154	26889228	Assemblytics_b_2084	164	+	Repeat_contraction	12074	11910	Chr03:26301472-26313382:+	between_alignments	Chr03	26884362	26886743	Chr03.g10667
Chr03	26877154	26889228	Assemblytics_b_2084	164	+	Repeat_contraction	12074	11910	Chr03:26301472-26313382:+	between_alignments	Chr03	26886963	26888906	Chr03.g10668
Chr03	26904820	26904841	Assemblytics_b_2086	1083	+	Insertion	21	1104	Chr03:26328709-26329813:+	between_alignments	Chr03	26904569	26907876	Chr03.g10671
Chr03	26909786	26932823	Assemblytics_b_2088	592	+	Repeat_expansion	23037	23629	Chr03:26334734-26358363:+	between_alignments	Chr03	26913463	26927112	Chr03.g10672
Chr03	27160741	27173473	Assemblytics_b_2092	186	+	Repeat_expansion	12732	12918	Chr03:26586068-26598986:+	between_alignments	Chr03	27162508	27163920	Chr03.g10710
Chr03	27160741	27173473	Assemblytics_b_2092	186	+	Repeat_expansion	12732	12918	Chr03:26586068-26598986:+	between_alignments	Chr03	27168173	27170698	Chr03.g10711
Chr03	27879085	27902351	Assemblytics_b_2113	2416	+	Repeat_contraction	23266	20850	Chr03:27402663-27423513:+	between_alignments	Chr03	27884508	27886796	Chr03.g10774
Chr03	27879085	27902351	Assemblytics_b_2113	2416	+	Repeat_contraction	23266	20850	Chr03:27402663-27423513:+	between_alignments	Chr03	27887071	27893730	Chr03.g10775
Chr03	27879085	27902351	Assemblytics_b_2113	2416	+	Repeat_contraction	23266	20850	Chr03:27402663-27423513:+	between_alignments	Chr03	27894050	27898092	Chr03.g10776
Chr03	27947082	27963916	Assemblytics_b_2114	568	+	Repeat_expansion	16834	17402	Chr03:27468232-27485634:+	between_alignments	Chr03	27943720	27950546	Chr03.g10781
Chr03	27947082	27963916	Assemblytics_b_2114	568	+	Repeat_expansion	16834	17402	Chr03:27468232-27485634:+	between_alignments	Chr03	27955889	27981775	Chr03.g10782
Chr03	28585295	28588228	Assemblytics_b_2126	2940	+	Deletion	2933	-7	Chr03:28143724-28143731:-	between_alignments	Chr03	28581104	28588761	Chr03.g10860
Chr03	28609726	28609733	Assemblytics_b_2127	90	+	Insertion	7	97	Chr03:28165234-28165331:+	between_alignments	Chr03	28608799	28612409	Chr03.g10866
Chr03	28676739	28683993	Assemblytics_b_2128	105	+	Repeat_contraction	7254	7149	Chr03:28232308-28239457:+	between_alignments	Chr03	28683699	28693506	Chr03.g10877
Chr03	28992173	29009996	Assemblytics_b_2142	7966	+	Repeat_contraction	17823	9857	Chr03:28565885-28575742:+	between_alignments	Chr03	28991897	28993441	Chr03.g10924
Chr03	28992173	29009996	Assemblytics_b_2142	7966	+	Repeat_contraction	17823	9857	Chr03:28565885-28575742:+	between_alignments	Chr03	28996553	28997643	Chr03.g10925
Chr03	28992173	29009996	Assemblytics_b_2142	7966	+	Repeat_contraction	17823	9857	Chr03:28565885-28575742:+	between_alignments	Chr03	29001779	29004386	Chr03.g10926
Chr03	29066760	29067139	Assemblytics_b_2144	381	+	Deletion	379	-2	Chr03:28632528-28632530:-	between_alignments	Chr03	29063795	29073106	Chr03.g10935
Chr03	29172899	29182105	Assemblytics_b_2147	193	+	Repeat_contraction	9206	9013	Chr03:28734436-28743449:+	between_alignments	Chr03	29174152	29178535	Chr03.g10953
Chr03	29228843	29285526	Assemblytics_b_2148	2651	+	Repeat_expansion	56683	59334	Chr03:28790165-28849499:+	between_alignments	Chr03	29229869	29231500	Chr03.g10961
Chr03	29228843	29285526	Assemblytics_b_2148	2651	+	Repeat_expansion	56683	59334	Chr03:28790165-28849499:+	between_alignments	Chr03	29274718	29275909	Chr03.g10967
Chr03	29228843	29285526	Assemblytics_b_2148	2651	+	Repeat_expansion	56683	59334	Chr03:28790165-28849499:+	between_alignments	Chr03	29278281	29278873	Chr03.g10968
Chr03	29228843	29285526	Assemblytics_b_2148	2651	+	Repeat_expansion	56683	59334	Chr03:28790165-28849499:+	between_alignments	Chr03	29284275	29285478	Chr03.g10969
Chr03	29422004	29440460	Assemblytics_b_2149	7222	+	Repeat_contraction	18456	11234	Chr03:28985845-28997079:+	between_alignments	Chr03	29416593	29422118	Chr03.g10990
Chr03	29422004	29440460	Assemblytics_b_2149	7222	+	Repeat_contraction	18456	11234	Chr03:28985845-28997079:+	between_alignments	Chr03	29422758	29425322	Chr03.g10991
Chr03	29422004	29440460	Assemblytics_b_2149	7222	+	Repeat_contraction	18456	11234	Chr03:28985845-28997079:+	between_alignments	Chr03	29428463	29429393	Chr03.g10994
Chr03	29422004	29440460	Assemblytics_b_2149	7222	+	Repeat_contraction	18456	11234	Chr03:28985845-28997079:+	between_alignments	Chr03	29433605	29434120	Chr03.g10995
Chr03	29472352	29472360	Assemblytics_b_2150	170	+	Tandem_contraction	8	-162	Chr03:29028743-29028905:-	between_alignments	Chr03	29468770	29472713	Chr03.g11002
Chr03	29607007	29607008	Assemblytics_b_2154	100	+	Insertion	0	100	Chr03:29163248-29163348:+	between_alignments	Chr03	29603174	29608995	Chr03.g11026
Chr03	29654931	29662838	Assemblytics_b_2155	206	+	Repeat_contraction	7907	7701	Chr03:29211252-29218953:+	between_alignments	Chr03	29658762	29660601	Chr03.g11035
Chr03	29664741	29680160	Assemblytics_b_2156	692	+	Repeat_expansion	15419	16111	Chr03:29220876-29236987:+	between_alignments	Chr03	29665718	29667522	Chr03.g11036
Chr03	29664741	29680160	Assemblytics_b_2156	692	+	Repeat_expansion	15419	16111	Chr03:29220876-29236987:+	between_alignments	Chr03	29673018	29673686	Chr03.g11037
Chr03	29705660	29706390	Assemblytics_b_2157	682	+	Deletion	730	48	Chr03:29262329-29262377:+	between_alignments	Chr03	29705152	29712021	Chr03.g11041
Chr03	29752797	29766007	Assemblytics_b_2158	62	+	Repeat_contraction	13210	13148	Chr03:29308752-29321900:+	between_alignments	Chr03	29754556	29756666	Chr03.g11048
Chr03	29752797	29766007	Assemblytics_b_2158	62	+	Repeat_contraction	13210	13148	Chr03:29308752-29321900:+	between_alignments	Chr03	29757026	29759642	Chr03.g11049
Chr03	29752797	29766007	Assemblytics_b_2158	62	+	Repeat_contraction	13210	13148	Chr03:29308752-29321900:+	between_alignments	Chr03	29759773	29766815	Chr03.g11050
Chr03	29820935	29820939	Assemblytics_b_2160	615	+	Insertion	-4	611	Chr03:29377101-29377712:+	between_alignments	Chr03	29819445	29824557	Chr03.g11061
Chr03	29847252	29853389	Assemblytics_b_2161	6140	+	Deletion	6137	-3	Chr03:29404032-29404035:-	between_alignments	Chr03	29848477	29849432	Chr03.g11066
Chr03	29847252	29853389	Assemblytics_b_2161	6140	+	Deletion	6137	-3	Chr03:29404032-29404035:-	between_alignments	Chr03	29849610	29850965	Chr03.g11067
Chr03	29866393	29866435	Assemblytics_b_2162	449	+	Insertion	42	491	Chr03:29416975-29417466:+	between_alignments	Chr03	29866100	29867616	Chr03.g11070
Chr03	29867179	29871596	Assemblytics_b_2163	2506	+	Repeat_expansion	4417	6923	Chr03:29418219-29425142:+	between_alignments	Chr03	29866100	29867616	Chr03.g11070
Chr03	30089754	30104883	Assemblytics_b_2168	8830	+	Repeat_contraction	15129	6299	Chr03:29687013-29693312:+	between_alignments	Chr03	30091850	30095533	Chr03.g11108
Chr03	30089754	30104883	Assemblytics_b_2168	8830	+	Repeat_contraction	15129	6299	Chr03:29687013-29693312:+	between_alignments	Chr03	30098008	30100572	Chr03.g11109
Chr03	30089754	30104883	Assemblytics_b_2168	8830	+	Repeat_contraction	15129	6299	Chr03:29687013-29693312:+	between_alignments	Chr03	30103467	30104733	Chr03.g11111
Chr03	30127287	30145580	Assemblytics_b_2169	6832	+	Repeat_contraction	18293	11461	Chr03:29715747-29727208:+	between_alignments	Chr03	30141734	30144151	Chr03.g11116
Chr03	30246872	30248541	Assemblytics_b_2171	1159	+	Repeat_contraction	1669	510	Chr03:29828922-29829432:+	between_alignments	Chr03	30247613	30248177	Chr03.g11134
Chr03	30248906	30264935	Assemblytics_b_2172	5851	+	Repeat_contraction	16029	10178	Chr03:29829806-29839984:+	between_alignments	Chr03	30250247	30252249	Chr03.g11135
Chr03	30292300	30292709	Assemblytics_b_2173	415	+	Deletion	409	-6	Chr03:29867257-29867263:-	between_alignments	Chr03	30291826	30293062	Chr03.g11141
Chr03	30454738	30461253	Assemblytics_b_2175	6519	+	Deletion	6515	-4	Chr03:30028871-30028875:-	between_alignments	Chr03	30459983	30464465	Chr03.g11159
Chr03	30671919	30677449	Assemblytics_b_2177	196	+	Repeat_contraction	5530	5334	Chr03:30239708-30245042:+	between_alignments	Chr03	30671389	30674250	Chr03.g11204
Chr03	30671919	30677449	Assemblytics_b_2177	196	+	Repeat_contraction	5530	5334	Chr03:30239708-30245042:+	between_alignments	Chr03	30674807	30677388	Chr03.g11205
Chr03	30744004	30744013	Assemblytics_b_2179	5436	+	Insertion	-9	5427	Chr03:30300051-30305478:+	between_alignments	Chr03	30735102	30749406	Chr03.g11212
Chr03	30772564	30778289	Assemblytics_b_2181	5728	+	Deletion	5725	-3	Chr03:30334052-30334055:-	between_alignments	Chr03	30773137	30778687	Chr03.g11216
Chr04	580945	581132	Assemblytics_b_2184	193	+	Deletion	187	-6	Chr04:583201-583207:-	between_alignments	Chr04	580716	583260	Chr04.g11321
Chr04	622282	672993	Assemblytics_b_2185	61	+	Repeat_expansion	50711	50772	Chr04:623933-674705:+	between_alignments	Chr04	627351	628774	Chr04.g11331
Chr04	622282	672993	Assemblytics_b_2185	61	+	Repeat_expansion	50711	50772	Chr04:623933-674705:+	between_alignments	Chr04	635377	637689	Chr04.g11332
Chr04	622282	672993	Assemblytics_b_2185	61	+	Repeat_expansion	50711	50772	Chr04:623933-674705:+	between_alignments	Chr04	637757	640373	Chr04.g11333
Chr04	622282	672993	Assemblytics_b_2185	61	+	Repeat_expansion	50711	50772	Chr04:623933-674705:+	between_alignments	Chr04	657803	658159	Chr04.g11334
Chr04	622282	672993	Assemblytics_b_2185	61	+	Repeat_expansion	50711	50772	Chr04:623933-674705:+	between_alignments	Chr04	661194	662326	Chr04.g11335
Chr04	622282	672993	Assemblytics_b_2185	61	+	Repeat_expansion	50711	50772	Chr04:623933-674705:+	between_alignments	Chr04	671902	676971	Chr04.g11336
Chr04	1203961	1209797	Assemblytics_b_2192	634	+	Repeat_expansion	5836	6470	Chr04:1226129-1232599:+	between_alignments	Chr04	1202503	1205627	Chr04.g11392
Chr04	1203961	1209797	Assemblytics_b_2192	634	+	Repeat_expansion	5836	6470	Chr04:1226129-1232599:+	between_alignments	Chr04	1205676	1208834	Chr04.g11393
Chr04	1250902	1250955	Assemblytics_b_2193	55	+	Deletion	53	-2	Chr04:1273777-1273779:-	between_alignments	Chr04	1250097	1252816	Chr04.g11402
Chr04	1476843	1476908	Assemblytics_b_2195	68	+	Tandem_expansion	-65	3	Chr04:1499459-1499462:+	between_alignments	Chr04	1476231	1479770	Chr04.g11434
Chr04	1577491	1592198	Assemblytics_b_2197	111	+	Repeat_expansion	14707	14818	Chr04:1599476-1614294:+	between_alignments	Chr04	1579004	1581126	Chr04.g11450
Chr04	1577491	1592198	Assemblytics_b_2197	111	+	Repeat_expansion	14707	14818	Chr04:1599476-1614294:+	between_alignments	Chr04	1582230	1585005	Chr04.g11451
Chr04	2625366	2643743	Assemblytics_b_2205	4923	+	Repeat_contraction	18377	13454	Chr04:2647137-2660591:+	between_alignments	Chr04	2630789	2631603	Chr04.g11623
Chr04	2625366	2643743	Assemblytics_b_2205	4923	+	Repeat_contraction	18377	13454	Chr04:2647137-2660591:+	between_alignments	Chr04	2638150	2647381	Chr04.g11624
Chr04	2689578	2706221	Assemblytics_b_2206	7765	+	Repeat_contraction	16643	8878	Chr04:2706574-2715452:+	between_alignments	Chr04	2689724	2691145	Chr04.g11630
Chr04	2689578	2706221	Assemblytics_b_2206	7765	+	Repeat_contraction	16643	8878	Chr04:2706574-2715452:+	between_alignments	Chr04	2692727	2696890	Chr04.g11631
Chr04	2744645	2746152	Assemblytics_b_2207	260	+	Repeat_expansion	1507	1767	Chr04:2753936-2755703:+	between_alignments	Chr04	2745715	2747906	Chr04.g11638
Chr04	2861680	2873006	Assemblytics_b_2211	1085	+	Repeat_contraction	11326	10241	Chr04:2872119-2882360:+	between_alignments	Chr04	2861675	2871946	Chr04.g11661
Chr04	2861680	2873006	Assemblytics_b_2211	1085	+	Repeat_contraction	11326	10241	Chr04:2872119-2882360:+	between_alignments	Chr04	2872755	2873329	Chr04.g11662
Chr04	2887513	2892298	Assemblytics_b_2212	275	+	Repeat_contraction	4785	4510	Chr04:2896782-2901292:+	between_alignments	Chr04	2892058	2894743	Chr04.g11665
Chr04	2949014	2949019	Assemblytics_b_2214	50	+	Insertion	-5	45	Chr04:2947925-2947970:+	between_alignments	Chr04	2945641	2950894	Chr04.g11674
Chr04	3075243	3075361	Assemblytics_b_2217	101	+	Deletion	118	17	Chr04:3084436-3084453:+	between_alignments	Chr04	3073571	3078190	Chr04.g11693
Chr04	3151152	3203912	Assemblytics_b_2218	3724	+	Repeat_contraction	52760	49036	Chr04:3160224-3209260:+	between_alignments	Chr04	3151547	3152458	Chr04.g11709
Chr04	3151152	3203912	Assemblytics_b_2218	3724	+	Repeat_contraction	52760	49036	Chr04:3160224-3209260:+	between_alignments	Chr04	3158668	3160200	Chr04.g11710
Chr04	3151152	3203912	Assemblytics_b_2218	3724	+	Repeat_contraction	52760	49036	Chr04:3160224-3209260:+	between_alignments	Chr04	3162748	3164275	Chr04.g11711
Chr04	3151152	3203912	Assemblytics_b_2218	3724	+	Repeat_contraction	52760	49036	Chr04:3160224-3209260:+	between_alignments	Chr04	3166969	3171676	Chr04.g11712
Chr04	3151152	3203912	Assemblytics_b_2218	3724	+	Repeat_contraction	52760	49036	Chr04:3160224-3209260:+	between_alignments	Chr04	3183569	3183967	Chr04.g11713
Chr04	3151152	3203912	Assemblytics_b_2218	3724	+	Repeat_contraction	52760	49036	Chr04:3160224-3209260:+	between_alignments	Chr04	3183996	3185497	Chr04.g11714
Chr04	3151152	3203912	Assemblytics_b_2218	3724	+	Repeat_contraction	52760	49036	Chr04:3160224-3209260:+	between_alignments	Chr04	3188722	3191511	Chr04.g11715
Chr04	3151152	3203912	Assemblytics_b_2218	3724	+	Repeat_contraction	52760	49036	Chr04:3160224-3209260:+	between_alignments	Chr04	3192746	3197645	Chr04.g11716
Chr04	3151152	3203912	Assemblytics_b_2218	3724	+	Repeat_contraction	52760	49036	Chr04:3160224-3209260:+	between_alignments	Chr04	3201083	3202949	Chr04.g11717
Chr04	3273856	3292661	Assemblytics_b_2220	296	+	Repeat_contraction	18805	18509	Chr04:3286855-3305364:+	between_alignments	Chr04	3284329	3291403	Chr04.g11728
Chr04	3522551	3534366	Assemblytics_b_2231	9908	+	Repeat_contraction	11815	1907	Chr04:3595329-3597236:+	between_alignments	Chr04	3532981	3536830	Chr04.g11763
Chr04	3489214	3489900	Assemblytics_b_2233	67	+	Repeat_contraction	686	619	Chr04:3601395-3602014:+	between_alignments	Chr04	3489806	3492622	Chr04.g11759
Chr04	3491112	3492203	Assemblytics_b_2248	4787	+	Repeat_expansion	1091	5878	Chr04:3694578-3700456:+	between_alignments	Chr04	3489806	3492622	Chr04.g11759
Chr04	3490189	3490387	Assemblytics_b_2256	188	+	Deletion	198	10	Chr04:3712796-3712806:+	between_alignments	Chr04	3489806	3492622	Chr04.g11759
Chr04	3497136	3522362	Assemblytics_b_2258	8670	+	Repeat_contraction	25226	16556	Chr04:3715986-3732542:+	between_alignments	Chr04	3508068	3510441	Chr04.g11760
Chr04	3497136	3522362	Assemblytics_b_2258	8670	+	Repeat_contraction	25226	16556	Chr04:3715986-3732542:+	between_alignments	Chr04	3511183	3514656	Chr04.g11761
Chr04	3569659	3591818	Assemblytics_b_2264	8560	+	Repeat_contraction	22159	13599	Chr04:3743011-3756610:+	between_alignments	Chr04	3575315	3578773	Chr04.g11765
Chr04	3569659	3591818	Assemblytics_b_2264	8560	+	Repeat_contraction	22159	13599	Chr04:3743011-3756610:+	between_alignments	Chr04	3584218	3586869	Chr04.g11766
Chr04	3569659	3591818	Assemblytics_b_2264	8560	+	Repeat_contraction	22159	13599	Chr04:3743011-3756610:+	between_alignments	Chr04	3587493	3592204	Chr04.g11767
Chr04	3675383	3675620	Assemblytics_b_2268	93	+	Repeat_contraction	237	144	Chr04:3840805-3840949:+	between_alignments	Chr04	3673004	3679505	Chr04.g11778
Chr04	3710830	3722147	Assemblytics_b_2269	9649	+	Repeat_contraction	11317	1668	Chr04:3876036-3877704:+	between_alignments	Chr04	3711667	3717287	Chr04.g11783
Chr04	3725949	3733558	Assemblytics_b_2270	5724	+	Repeat_expansion	7609	13333	Chr04:3881316-3894649:+	between_alignments	Chr04	3727699	3730201	Chr04.g11784
Chr04	3775827	3791982	Assemblytics_b_2272	3787	+	Repeat_contraction	16155	12368	Chr04:3936711-3949079:+	between_alignments	Chr04	3773117	3781816	Chr04.g11788
Chr04	3775827	3791982	Assemblytics_b_2272	3787	+	Repeat_contraction	16155	12368	Chr04:3936711-3949079:+	between_alignments	Chr04	3783540	3784417	Chr04.g11790
Chr04	3775827	3791982	Assemblytics_b_2272	3787	+	Repeat_contraction	16155	12368	Chr04:3936711-3949079:+	between_alignments	Chr04	3787992	3797716	Chr04.g11791
Chr04	3850745	3850746	Assemblytics_b_2277	247	+	Insertion	-1	246	Chr04:4007637-4007883:+	between_alignments	Chr04	3849686	3855719	Chr04.g11802
Chr04	3906741	3915602	Assemblytics_b_2279	7725	+	Repeat_contraction	8861	1136	Chr04:4063768-4064904:+	between_alignments	Chr04	3908493	3914810	Chr04.g11812
Chr04	3941767	3961435	Assemblytics_b_2280	2904	+	Repeat_contraction	19668	16764	Chr04:4091127-4107891:+	between_alignments	Chr04	3944444	3948671	Chr04.g11817
Chr04	4080550	4090377	Assemblytics_b_2282	1579	+	Repeat_expansion	9827	11406	Chr04:4226496-4237902:+	between_alignments	Chr04	4079790	4081966	Chr04.g11838
Chr04	4080550	4090377	Assemblytics_b_2282	1579	+	Repeat_expansion	9827	11406	Chr04:4226496-4237902:+	between_alignments	Chr04	4084916	4086447	Chr04.g11839
Chr04	4123830	4129464	Assemblytics_b_2283	91	+	Repeat_expansion	5634	5725	Chr04:4271320-4277045:+	between_alignments	Chr04	4124767	4128580	Chr04.g11846
Chr04	4179927	4187473	Assemblytics_b_2289	7415	+	Repeat_contraction	7546	131	Chr04:4325261-4325392:+	between_alignments	Chr04	4173533	4179931	Chr04.g11855
Chr04	4179927	4187473	Assemblytics_b_2289	7415	+	Repeat_contraction	7546	131	Chr04:4325261-4325392:+	between_alignments	Chr04	4181120	4183399	Chr04.g11856
Chr04	4179927	4187473	Assemblytics_b_2289	7415	+	Repeat_contraction	7546	131	Chr04:4325261-4325392:+	between_alignments	Chr04	4186800	4188777	Chr04.g11857
Chr04	4399876	4400203	Assemblytics_b_2291	323	+	Deletion	327	4	Chr04:4538595-4538599:+	between_alignments	Chr04	4396764	4401945	Chr04.g11892
Chr04	4399910	4400287	Assemblytics_b_2292	1843	+	Tandem_expansion	-377	1466	Chr04:4538683-4540149:+	between_alignments	Chr04	4396764	4401945	Chr04.g11892
Chr04	4400182	4400283	Assemblytics_b_2293	1391	+	Repeat_expansion	101	1492	Chr04:4540484-4541976:+	between_alignments	Chr04	4396764	4401945	Chr04.g11892
Chr04	4400635	4400870	Assemblytics_b_2294	212	+	Deletion	235	23	Chr04:4542328-4542351:+	between_alignments	Chr04	4396764	4401945	Chr04.g11892
Chr04	4452765	4453305	Assemblytics_b_2295	560	+	Tandem_expansion	-540	20	Chr04:4594580-4594600:+	between_alignments	Chr04	4451716	4452928	Chr04.g11899
Chr04	4452765	4453305	Assemblytics_b_2295	560	+	Tandem_expansion	-540	20	Chr04:4594580-4594600:+	between_alignments	Chr04	4453109	4454565	Chr04.g11900
Chr04	4454699	4457240	Assemblytics_b_2296	183	+	Repeat_contraction	2541	2358	Chr04:4596509-4598867:+	between_alignments	Chr04	4455181	4458072	Chr04.g11901
Chr04	5518823	5525715	Assemblytics_b_2314	1389	+	Repeat_expansion	6892	8281	Chr04:5554375-5562656:+	between_alignments	Chr04	5520983	5525186	Chr04.g12023
Chr04	5571110	5584440	Assemblytics_b_2315	366	+	Repeat_contraction	13330	12964	Chr04:5608208-5621172:+	between_alignments	Chr04	5571842	5573129	Chr04.g12032
Chr04	5571110	5584440	Assemblytics_b_2315	366	+	Repeat_contraction	13330	12964	Chr04:5608208-5621172:+	between_alignments	Chr04	5573842	5575152	Chr04.g12033
Chr04	5571110	5584440	Assemblytics_b_2315	366	+	Repeat_contraction	13330	12964	Chr04:5608208-5621172:+	between_alignments	Chr04	5576615	5578260	Chr04.g12034
Chr04	5571110	5584440	Assemblytics_b_2315	366	+	Repeat_contraction	13330	12964	Chr04:5608208-5621172:+	between_alignments	Chr04	5582680	5588711	Chr04.g12035
Chr04	5735567	5746081	Assemblytics_b_2316	129	+	Repeat_expansion	10514	10643	Chr04:5772113-5782756:+	between_alignments	Chr04	5732081	5742315	Chr04.g12054
Chr04	5854992	5860422	Assemblytics_b_2320	5587	+	Repeat_expansion	5430	11017	Chr04:5897800-5908817:+	between_alignments	Chr04	5856244	5859448	Chr04.g12071
Chr04	6667923	6667931	Assemblytics_b_2331	162	+	Insertion	-8	154	Chr04:6717001-6717155:+	between_alignments	Chr04	6664636	6668588	Chr04.g12155
Chr04	6770238	6778103	Assemblytics_b_2333	1659	+	Repeat_contraction	7865	6206	Chr04:6820699-6826905:+	between_alignments	Chr04	6774538	6781298	Chr04.g12169
Chr04	7250797	7250798	Assemblytics_b_2337	322	+	Insertion	-1	321	Chr04:7299090-7299411:+	between_alignments	Chr04	7248230	7256025	Chr04.g12234
Chr04	7251905	7251908	Assemblytics_b_2338	91	+	Insertion	3	94	Chr04:7300538-7300632:+	between_alignments	Chr04	7248230	7256025	Chr04.g12234
Chr04	7345246	7345313	Assemblytics_b_2340	73	+	Deletion	67	-6	Chr04:7393948-7393954:-	between_alignments	Chr04	7343186	7348014	Chr04.g12249
Chr04	7525614	7546102	Assemblytics_b_2344	7225	+	Repeat_contraction	20488	13263	Chr04:7574303-7587566:+	between_alignments	Chr04	7526651	7529137	Chr04.g12268
Chr04	7525614	7546102	Assemblytics_b_2344	7225	+	Repeat_contraction	20488	13263	Chr04:7574303-7587566:+	between_alignments	Chr04	7541188	7543830	Chr04.g12270
Chr04	7538520	7546269	Assemblytics_b_2345	7752	+	Tandem_expansion	-7749	3	Chr04:7587732-7587735:+	between_alignments	Chr04	7541188	7543830	Chr04.g12270
Chr04	7596025	7596106	Assemblytics_b_2347	132	+	Repeat_expansion	81	213	Chr04:7645334-7645547:+	between_alignments	Chr04	7594559	7596230	Chr04.g12275
Chr04	7634042	7645110	Assemblytics_b_2348	2946	+	Repeat_contraction	11068	8122	Chr04:7683363-7691485:+	between_alignments	Chr04	7639657	7643462	Chr04.g12283
Chr04	7682755	7691141	Assemblytics_b_2349	641	+	Repeat_contraction	8386	7745	Chr04:7729175-7736920:+	between_alignments	Chr04	7683915	7689960	Chr04.g12291
Chr04	7855546	7867054	Assemblytics_b_2357	209	+	Repeat_contraction	11508	11299	Chr04:7914456-7925755:+	between_alignments	Chr04	7857252	7858098	Chr04.g12310
Chr04	7855546	7867054	Assemblytics_b_2357	209	+	Repeat_contraction	11508	11299	Chr04:7914456-7925755:+	between_alignments	Chr04	7859593	7861138	Chr04.g12311
Chr04	7855546	7867054	Assemblytics_b_2357	209	+	Repeat_contraction	11508	11299	Chr04:7914456-7925755:+	between_alignments	Chr04	7862697	7864478	Chr04.g12312
Chr04	8094486	8094487	Assemblytics_b_2370	50	+	Insertion	-1	49	Chr04:8158424-8158473:+	between_alignments	Chr04	8092297	8097219	Chr04.g12328
Chr04	8158577	8183432	Assemblytics_b_2373	7391	+	Repeat_expansion	24855	32246	Chr04:8219856-8252102:+	between_alignments	Chr04	8175065	8182018	Chr04.g12337
Chr04	8219317	8239966	Assemblytics_b_2374	4158	+	Repeat_expansion	20649	24807	Chr04:8288034-8312841:+	between_alignments	Chr04	8234702	8236197	Chr04.g12341
Chr04	8270360	8270364	Assemblytics_b_2375	367	+	Insertion	-4	363	Chr04:8343076-8343439:+	between_alignments	Chr04	8268272	8274084	Chr04.g12347
Chr04	8359195	8361043	Assemblytics_b_2382	5613	+	Tandem_expansion	-1848	3765	Chr04:8491218-8494983:+	between_alignments	Chr04	8359757	8365645	Chr04.g12355
Chr04	8401668	8442760	Assemblytics_b_2388	5156	+	Repeat_contraction	41092	35936	Chr04:8589136-8625072:+	between_alignments	Chr04	8412143	8420934	Chr04.g12357
Chr04	8779310	8798752	Assemblytics_b_2392	9113	+	Repeat_contraction	19442	10329	Chr04:8836430-8846759:+	between_alignments	Chr04	8786201	8792303	Chr04.g12386
Chr04	8852577	8852739	Assemblytics_b_2393	168	+	Deletion	162	-6	Chr04:8900492-8900498:-	between_alignments	Chr04	8848511	8853715	Chr04.g12392
Chr04	8995856	8995857	Assemblytics_b_2396	115	+	Insertion	0	115	Chr04:9043219-9043334:+	between_alignments	Chr04	8988697	9003154	Chr04.g12409
Chr04	9001178	9001431	Assemblytics_b_2397	179	+	Repeat_contraction	253	74	Chr04:9048642-9048716:+	between_alignments	Chr04	8988697	9003154	Chr04.g12409
Chr04	9635518	9647431	Assemblytics_b_2408	7689	+	Repeat_contraction	11913	4224	Chr04:9675586-9679810:+	between_alignments	Chr04	9640598	9642981	Chr04.g12452
Chr04	9945850	9945853	Assemblytics_b_2420	69	+	Insertion	-3	66	Chr04:10010702-10010768:+	between_alignments	Chr04	9939088	9948100	Chr04.g12470
Chr04	9946908	9947031	Assemblytics_b_2421	122	+	Deletion	123	1	Chr04:10011832-10011833:+	between_alignments	Chr04	9939088	9948100	Chr04.g12470
Chr04	10016440	10029168	Assemblytics_b_2423	7084	+	Repeat_expansion	12728	19812	Chr04:10078492-10098304:+	between_alignments	Chr04	10016526	10017649	Chr04.g12476
Chr04	10351404	10389564	Assemblytics_b_2430	8918	+	Repeat_expansion	38160	47078	Chr04:10541729-10588807:+	between_alignments	Chr04	10357692	10360913	Chr04.g12499
Chr04	10351404	10389564	Assemblytics_b_2430	8918	+	Repeat_expansion	38160	47078	Chr04:10541729-10588807:+	between_alignments	Chr04	10364666	10367281	Chr04.g12500
Chr04	10351404	10389564	Assemblytics_b_2430	8918	+	Repeat_expansion	38160	47078	Chr04:10541729-10588807:+	between_alignments	Chr04	10368993	10371294	Chr04.g12501
Chr04	10351404	10389564	Assemblytics_b_2430	8918	+	Repeat_expansion	38160	47078	Chr04:10541729-10588807:+	between_alignments	Chr04	10375048	10378269	Chr04.g12502
Chr04	10351404	10389564	Assemblytics_b_2430	8918	+	Repeat_expansion	38160	47078	Chr04:10541729-10588807:+	between_alignments	Chr04	10381719	10390959	Chr04.g12503
Chr04	12246791	12268580	Assemblytics_b_2453	856	+	Repeat_expansion	21789	22645	Chr04:12424115-12446760:+	between_alignments	Chr04	12245202	12249892	Chr04.g12650
Chr04	12388455	12395953	Assemblytics_b_2455	175	+	Repeat_expansion	7498	7673	Chr04:12566554-12574227:+	between_alignments	Chr04	12394818	12396725	Chr04.g12667
Chr04	13039391	13068426	Assemblytics_b_2461	602	+	Repeat_contraction	29035	28433	Chr04:13219645-13248078:+	between_alignments	Chr04	13054343	13057976	Chr04.g12711
Chr04	13123285	13126390	Assemblytics_b_2462	684	+	Repeat_expansion	3105	3789	Chr04:13302868-13306657:+	between_alignments	Chr04	13122459	13126974	Chr04.g12716
Chr04	13127625	13136157	Assemblytics_b_2463	817	+	Repeat_expansion	8532	9349	Chr04:13307904-13317253:+	between_alignments	Chr04	13127098	13129836	Chr04.g12717
Chr04	13127625	13136157	Assemblytics_b_2463	817	+	Repeat_expansion	8532	9349	Chr04:13307904-13317253:+	between_alignments	Chr04	13129958	13130234	Chr04.g12718
Chr04	13127625	13136157	Assemblytics_b_2463	817	+	Repeat_expansion	8532	9349	Chr04:13307904-13317253:+	between_alignments	Chr04	13131525	13133294	Chr04.g12719
Chr04	13241694	13258313	Assemblytics_b_2464	221	+	Repeat_expansion	16619	16840	Chr04:13422805-13439645:+	between_alignments	Chr04	13245894	13246668	Chr04.g12729
Chr04	13483973	13503031	Assemblytics_b_2467	1247	+	Repeat_contraction	19058	17811	Chr04:13661480-13679291:+	between_alignments	Chr04	13494075	13498929	Chr04.g12749
Chr04	13643933	13653127	Assemblytics_b_2470	358	+	Repeat_expansion	9194	9552	Chr04:13820195-13829747:+	between_alignments	Chr04	13647183	13648919	Chr04.g12755
Chr04	15145901	15145902	Assemblytics_b_2485	139	+	Tandem_contraction	0	-139	Chr04:15317717-15317856:-	between_alignments	Chr04	15143073	15149972	Chr04.g12847
Chr04	16082281	16095704	Assemblytics_b_2501	6957	+	Repeat_contraction	13423	6466	Chr04:16236089-16242555:+	between_alignments	Chr04	16091367	16093645	Chr04.g12906
Chr04	16150889	16169163	Assemblytics_b_2503	2144	+	Repeat_contraction	18274	16130	Chr04:16306071-16322201:+	between_alignments	Chr04	16154094	16156446	Chr04.g12908
Chr04	16256191	16256211	Assemblytics_b_2507	410	+	Insertion	20	430	Chr04:16453371-16453801:+	between_alignments	Chr04	16246393	16270848	Chr04.g12912
Chr04	16257133	16263997	Assemblytics_b_2508	664	+	Repeat_contraction	6864	6200	Chr04:16454726-16460926:+	between_alignments	Chr04	16246393	16270848	Chr04.g12912
Chr04	16540044	16546912	Assemblytics_b_2515	1975	+	Repeat_expansion	6868	8843	Chr04:16747605-16756448:+	between_alignments	Chr04	16542361	16544095	Chr04.g12928
Chr04	16794320	16841666	Assemblytics_b_2522	5374	+	Repeat_contraction	47346	41972	Chr04:16967472-17009444:+	between_alignments	Chr04	16811605	16820180	Chr04.g12943
Chr04	16969406	16972725	Assemblytics_b_2548	97	+	Repeat_expansion	3319	3416	Chr04:17188971-17192387:+	between_alignments	Chr04	16965592	16971339	Chr04.g12947
Chr04	17312092	17341371	Assemblytics_b_2556	2501	+	Repeat_expansion	29279	31780	Chr04:17520836-17552616:+	between_alignments	Chr04	17325828	17328338	Chr04.g12965
Chr04	17385505	17434394	Assemblytics_b_2557	824	+	Repeat_expansion	48889	49713	Chr04:17596684-17646397:+	between_alignments	Chr04	17390295	17394038	Chr04.g12970
Chr04	17385505	17434394	Assemblytics_b_2557	824	+	Repeat_expansion	48889	49713	Chr04:17596684-17646397:+	between_alignments	Chr04	17395031	17396842	Chr04.g12971
Chr04	17385505	17434394	Assemblytics_b_2557	824	+	Repeat_expansion	48889	49713	Chr04:17596684-17646397:+	between_alignments	Chr04	17397720	17399403	Chr04.g12972
Chr04	17385505	17434394	Assemblytics_b_2557	824	+	Repeat_expansion	48889	49713	Chr04:17596684-17646397:+	between_alignments	Chr04	17407921	17410288	Chr04.g12973
Chr04	17385505	17434394	Assemblytics_b_2557	824	+	Repeat_expansion	48889	49713	Chr04:17596684-17646397:+	between_alignments	Chr04	17413452	17413915	Chr04.g12974
Chr04	17385505	17434394	Assemblytics_b_2557	824	+	Repeat_expansion	48889	49713	Chr04:17596684-17646397:+	between_alignments	Chr04	17415953	17418131	Chr04.g12975
Chr04	17871392	17930723	Assemblytics_b_2563	1922	+	Repeat_expansion	59331	61253	Chr04:18064336-18125589:+	between_alignments	Chr04	17890725	17892559	Chr04.g13005
Chr04	17871392	17930723	Assemblytics_b_2563	1922	+	Repeat_expansion	59331	61253	Chr04:18064336-18125589:+	between_alignments	Chr04	17910921	17917112	Chr04.g13006
Chr04	17933480	17940697	Assemblytics_b_2564	121	+	Repeat_expansion	7217	7338	Chr04:18128333-18135671:+	between_alignments	Chr04	17933959	17934927	Chr04.g13007
Chr04	17974615	17974841	Assemblytics_b_2565	226	+	Deletion	226	0	Chr04:18169616-18169616:+	between_alignments	Chr04	17970851	17978029	Chr04.g13012
Chr04	18150549	18173670	Assemblytics_b_2578	4616	+	Repeat_contraction	23121	18505	Chr04:18372845-18391350:+	between_alignments	Chr04	18158811	18159794	Chr04.g13027
Chr04	18180386	18183515	Assemblytics_b_2579	3089	+	Deletion	3129	40	Chr04:18398107-18398147:+	between_alignments	Chr04	18181470	18182141	Chr04.g13029
Chr04	18184362	18190538	Assemblytics_b_2580	1189	+	Repeat_expansion	6176	7365	Chr04:18399046-18406411:+	between_alignments	Chr04	18185450	18187288	Chr04.g13030
Chr04	18184362	18190538	Assemblytics_b_2580	1189	+	Repeat_expansion	6176	7365	Chr04:18399046-18406411:+	between_alignments	Chr04	18187612	18194624	Chr04.g13031
Chr04	18310167	18313550	Assemblytics_b_2585	3135	+	Repeat_contraction	3383	248	Chr04:18524628-18524876:+	between_alignments	Chr04	18311404	18312757	Chr04.g13041
Chr04	18397514	18413548	Assemblytics_b_2589	143	+	Repeat_expansion	16034	16177	Chr04:18613046-18629223:+	between_alignments	Chr04	18409193	18413509	Chr04.g13044
Chr04	18493096	18493299	Assemblytics_b_2590	204	+	Deletion	203	-1	Chr04:18708658-18708659:-	between_alignments	Chr04	18489357	18493114	Chr04.g13057
Chr04	18629404	18655797	Assemblytics_b_2594	7511	+	Repeat_contraction	26393	18882	Chr04:18844207-18863089:+	between_alignments	Chr04	18631530	18634096	Chr04.g13069
Chr04	18629404	18655797	Assemblytics_b_2594	7511	+	Repeat_contraction	26393	18882	Chr04:18844207-18863089:+	between_alignments	Chr04	18634867	18638643	Chr04.g13070
Chr04	18629404	18655797	Assemblytics_b_2594	7511	+	Repeat_contraction	26393	18882	Chr04:18844207-18863089:+	between_alignments	Chr04	18641815	18643339	Chr04.g13071
Chr04	18629404	18655797	Assemblytics_b_2594	7511	+	Repeat_contraction	26393	18882	Chr04:18844207-18863089:+	between_alignments	Chr04	18652336	18654613	Chr04.g13072
Chr04	18680359	18690298	Assemblytics_b_2595	433	+	Repeat_contraction	9939	9506	Chr04:18887438-18896944:+	between_alignments	Chr04	18679661	18681814	Chr04.g13076
Chr04	18680359	18690298	Assemblytics_b_2595	433	+	Repeat_contraction	9939	9506	Chr04:18887438-18896944:+	between_alignments	Chr04	18682277	18687405	Chr04.g13077
Chr04	18680359	18690298	Assemblytics_b_2595	433	+	Repeat_contraction	9939	9506	Chr04:18887438-18896944:+	between_alignments	Chr04	18687869	18689219	Chr04.g13078
Chr04	18759047	18764523	Assemblytics_b_2596	552	+	Repeat_contraction	5476	4924	Chr04:18965739-18970663:+	between_alignments	Chr04	18758054	18761444	Chr04.g13085
Chr04	19024928	19052015	Assemblytics_b_2616	5259	+	Repeat_contraction	27087	21828	Chr04:19374338-19396166:+	between_alignments	Chr04	19033752	19037392	Chr04.g13108
Chr04	29964918	29973064	Assemblytics_b_2626	7433	+	Repeat_contraction	8146	713	Chr04:19721483-19722196:+	between_alignments	Chr04	29973025	29978598	Chr04.g14202
Chr04	19676323	19676860	Assemblytics_b_2635	9767	+	Repeat_expansion	537	10304	Chr04:19999362-20009666:+	between_alignments	Chr04	19676712	19683747	Chr04.g13155
Chr04	19820067	19820206	Assemblytics_b_2641	137	+	Deletion	139	2	Chr04:20201842-20201844:+	between_alignments	Chr04	19819262	19822712	Chr04.g13164
Chr04	19820956	19821206	Assemblytics_b_2642	256	+	Tandem_expansion	-250	6	Chr04:20202833-20202839:+	between_alignments	Chr04	19819262	19822712	Chr04.g13164
Chr04	19994278	19994429	Assemblytics_b_2645	139	+	Deletion	151	12	Chr04:20379690-20379702:+	between_alignments	Chr04	19982975	19997164	Chr04.g13184
Chr04	19995484	19995485	Assemblytics_b_2646	107	+	Insertion	1	108	Chr04:20380739-20380847:+	between_alignments	Chr04	19982975	19997164	Chr04.g13184
Chr04	20080127	20115616	Assemblytics_b_2650	227	+	Repeat_contraction	35489	35262	Chr04:20467410-20502672:+	between_alignments	Chr04	20081214	20085821	Chr04.g13196
Chr04	20181584	20215053	Assemblytics_b_2653	9183	+	Repeat_expansion	33469	42652	Chr04:20565362-20608014:+	between_alignments	Chr04	20182511	20182960	Chr04.g13206
Chr04	20181584	20215053	Assemblytics_b_2653	9183	+	Repeat_expansion	33469	42652	Chr04:20565362-20608014:+	between_alignments	Chr04	20183265	20188915	Chr04.g13207
Chr04	20397556	20445280	Assemblytics_b_2654	56	+	Repeat_expansion	47724	47780	Chr04:20790444-20838224:+	between_alignments	Chr04	20399330	20400159	Chr04.g13232
Chr04	20397556	20445280	Assemblytics_b_2654	56	+	Repeat_expansion	47724	47780	Chr04:20790444-20838224:+	between_alignments	Chr04	20412701	20413239	Chr04.g13233
Chr04	20541697	20541698	Assemblytics_b_2655	680	+	Insertion	1	681	Chr04:20934276-20934957:+	between_alignments	Chr04	20539462	20543570	Chr04.g13241
Chr04	21099797	21373818	Assemblytics_b_2658	1203	+	Repeat_expansion	274021	275224	Chr04:21506768-21781992:+	between_alignments	Chr04	21110015	21113648	Chr04.g13311
Chr04	21099797	21373818	Assemblytics_b_2658	1203	+	Repeat_expansion	274021	275224	Chr04:21506768-21781992:+	between_alignments	Chr04	21133124	21139172	Chr04.g13313
Chr04	21099797	21373818	Assemblytics_b_2658	1203	+	Repeat_expansion	274021	275224	Chr04:21506768-21781992:+	between_alignments	Chr04	21227329	21228749	Chr04.g13315
Chr04	21099797	21373818	Assemblytics_b_2658	1203	+	Repeat_expansion	274021	275224	Chr04:21506768-21781992:+	between_alignments	Chr04	21250369	21251790	Chr04.g13318
Chr04	21099797	21373818	Assemblytics_b_2658	1203	+	Repeat_expansion	274021	275224	Chr04:21506768-21781992:+	between_alignments	Chr04	21252986	21255550	Chr04.g13319
Chr04	21099797	21373818	Assemblytics_b_2658	1203	+	Repeat_expansion	274021	275224	Chr04:21506768-21781992:+	between_alignments	Chr04	21321739	21324308	Chr04.g13321
Chr04	21099797	21373818	Assemblytics_b_2658	1203	+	Repeat_expansion	274021	275224	Chr04:21506768-21781992:+	between_alignments	Chr04	21342876	21345673	Chr04.g13325
Chr04	21957216	22089316	Assemblytics_b_2661	112	+	Repeat_contraction	132100	131988	Chr04:22366795-22498783:+	between_alignments	Chr04	21970621	21973383	Chr04.g13358
Chr04	21957216	22089316	Assemblytics_b_2661	112	+	Repeat_contraction	132100	131988	Chr04:22366795-22498783:+	between_alignments	Chr04	21978992	21981032	Chr04.g13359
Chr04	22311652	22323751	Assemblytics_b_2663	1630	+	Repeat_expansion	12099	13729	Chr04:22721239-22734968:+	between_alignments	Chr04	22309877	22313299	Chr04.g13389
Chr04	22432194	22432210	Assemblytics_b_2665	5428	+	Insertion	-16	5412	Chr04:22845510-22850922:+	between_alignments	Chr04	22429845	22433982	Chr04.g13407
Chr04	22530338	22539043	Assemblytics_b_2667	115	+	Repeat_contraction	8705	8590	Chr04:22958640-22967230:+	between_alignments	Chr04	22531606	22535283	Chr04.g13421
Chr04	22530338	22539043	Assemblytics_b_2667	115	+	Repeat_contraction	8705	8590	Chr04:22958640-22967230:+	between_alignments	Chr04	22536156	22542877	Chr04.g13422
Chr04	22739439	22739440	Assemblytics_b_2674	207	+	Tandem_contraction	1	-206	Chr04:23150250-23150456:-	between_alignments	Chr04	22738328	22746900	Chr04.g13450
Chr04	22766777	22769760	Assemblytics_b_2675	2986	+	Deletion	2983	-3	Chr04:23177697-23177700:-	between_alignments	Chr04	22764769	22766843	Chr04.g13453
Chr04	22956523	22990505	Assemblytics_b_2679	9456	+	Repeat_contraction	33982	24526	Chr04:23805629-23830155:+	between_alignments	Chr04	22979757	22980398	Chr04.g13473
Chr04	22956523	22990505	Assemblytics_b_2679	9456	+	Repeat_contraction	33982	24526	Chr04:23805629-23830155:+	between_alignments	Chr04	22981299	22985212	Chr04.g13474
Chr04	22956523	22990505	Assemblytics_b_2679	9456	+	Repeat_contraction	33982	24526	Chr04:23805629-23830155:+	between_alignments	Chr04	22981300	22985960	Chr04.g13475
Chr04	22956523	22990505	Assemblytics_b_2679	9456	+	Repeat_contraction	33982	24526	Chr04:23805629-23830155:+	between_alignments	Chr04	22988285	22992482	Chr04.g13476
Chr04	23764355	23772641	Assemblytics_b_2682	1072	+	Repeat_expansion	8286	9358	Chr04:24183669-24193027:+	between_alignments	Chr04	23768402	23770404	Chr04.g13529
Chr04	23882848	23893911	Assemblytics_b_2683	8278	+	Repeat_contraction	11063	2785	Chr04:24303061-24305846:+	between_alignments	Chr04	23891694	23893845	Chr04.g13544
Chr04	23935412	23941862	Assemblytics_b_2689	1917	+	Repeat_contraction	6450	4533	Chr04:24347901-24352434:+	between_alignments	Chr04	23935195	23948910	Chr04.g13550
Chr04	24373374	24373541	Assemblytics_b_2693	161	+	Deletion	167	6	Chr04:24897305-24897311:+	between_alignments	Chr04	24371062	24375374	Chr04.g13571
Chr04	24500392	24559715	Assemblytics_b_2698	5571	+	Repeat_expansion	59323	64894	Chr04:25041603-25106497:+	between_alignments	Chr04	24503669	24506269	Chr04.g13589
Chr04	24500392	24559715	Assemblytics_b_2698	5571	+	Repeat_expansion	59323	64894	Chr04:25041603-25106497:+	between_alignments	Chr04	24507178	24507994	Chr04.g13590
Chr04	24500392	24559715	Assemblytics_b_2698	5571	+	Repeat_expansion	59323	64894	Chr04:25041603-25106497:+	between_alignments	Chr04	24509129	24510999	Chr04.g13591
Chr04	24500392	24559715	Assemblytics_b_2698	5571	+	Repeat_expansion	59323	64894	Chr04:25041603-25106497:+	between_alignments	Chr04	24511443	24514907	Chr04.g13592
Chr04	24500392	24559715	Assemblytics_b_2698	5571	+	Repeat_expansion	59323	64894	Chr04:25041603-25106497:+	between_alignments	Chr04	24520277	24521500	Chr04.g13593
Chr04	24500392	24559715	Assemblytics_b_2698	5571	+	Repeat_expansion	59323	64894	Chr04:25041603-25106497:+	between_alignments	Chr04	24521766	24522210	Chr04.g13594
Chr04	24500392	24559715	Assemblytics_b_2698	5571	+	Repeat_expansion	59323	64894	Chr04:25041603-25106497:+	between_alignments	Chr04	24528076	24528543	Chr04.g13595
Chr04	24500392	24559715	Assemblytics_b_2698	5571	+	Repeat_expansion	59323	64894	Chr04:25041603-25106497:+	between_alignments	Chr04	24545499	24547566	Chr04.g13596
Chr04	24500392	24559715	Assemblytics_b_2698	5571	+	Repeat_expansion	59323	64894	Chr04:25041603-25106497:+	between_alignments	Chr04	24550170	24553979	Chr04.g13597
Chr04	24889907	24930158	Assemblytics_b_2705	8527	+	Repeat_contraction	40251	31724	Chr04:25402377-25434101:+	between_alignments	Chr04	24896718	24901255	Chr04.g13632
Chr04	24889907	24930158	Assemblytics_b_2705	8527	+	Repeat_contraction	40251	31724	Chr04:25402377-25434101:+	between_alignments	Chr04	24908832	24910074	Chr04.g13634
Chr04	24889907	24930158	Assemblytics_b_2705	8527	+	Repeat_contraction	40251	31724	Chr04:25402377-25434101:+	between_alignments	Chr04	24925553	24930536	Chr04.g13636
Chr04	24896083	24938153	Assemblytics_b_2717	6650	+	Repeat_contraction	42070	35420	Chr04:25590360-25625780:+	between_alignments	Chr04	24896718	24901255	Chr04.g13632
Chr04	24896083	24938153	Assemblytics_b_2717	6650	+	Repeat_contraction	42070	35420	Chr04:25590360-25625780:+	between_alignments	Chr04	24908832	24910074	Chr04.g13634
Chr04	24896083	24938153	Assemblytics_b_2717	6650	+	Repeat_contraction	42070	35420	Chr04:25590360-25625780:+	between_alignments	Chr04	24925553	24930536	Chr04.g13636
Chr04	24896083	24938153	Assemblytics_b_2717	6650	+	Repeat_contraction	42070	35420	Chr04:25590360-25625780:+	between_alignments	Chr04	24936991	24939695	Chr04.g13637
Chr04	24938466	24945570	Assemblytics_b_2718	5755	+	Repeat_contraction	7104	1349	Chr04:25626086-25627435:+	between_alignments	Chr04	24936991	24939695	Chr04.g13637
Chr08	9629208	9629779	Assemblytics_b_2739	2975	+	Repeat_expansion	571	3546	Chr04:25940061-25943607:+	between_alignments	Chr08	9626327	9631619	Chr08.g25450
Chr04	24992252	24997848	Assemblytics_b_2743	5599	+	Deletion	5596	-3	Chr04:25982412-25982415:-	between_alignments	Chr04	24992722	24997335	Chr04.g13643
Chr04	25495028	25506913	Assemblytics_b_2746	5365	+	Repeat_contraction	11885	6520	Chr04:26483256-26489776:+	between_alignments	Chr04	25499542	25502710	Chr04.g13703
Chr04	25495028	25506913	Assemblytics_b_2746	5365	+	Repeat_contraction	11885	6520	Chr04:26483256-26489776:+	between_alignments	Chr04	25503570	25506134	Chr04.g13704
Chr04	25824500	25858728	Assemblytics_b_2753	8540	+	Repeat_expansion	34228	42768	Chr04:26847817-26890585:+	between_alignments	Chr04	25826807	25832941	Chr04.g13742
Chr04	25824500	25858728	Assemblytics_b_2753	8540	+	Repeat_expansion	34228	42768	Chr04:26847817-26890585:+	between_alignments	Chr04	25839078	25843433	Chr04.g13743
Chr04	25824500	25858728	Assemblytics_b_2753	8540	+	Repeat_expansion	34228	42768	Chr04:26847817-26890585:+	between_alignments	Chr04	25845122	25849642	Chr04.g13744
Chr04	25824500	25858728	Assemblytics_b_2753	8540	+	Repeat_expansion	34228	42768	Chr04:26847817-26890585:+	between_alignments	Chr04	25853352	25857222	Chr04.g13745
Chr04	25880953	25886271	Assemblytics_b_2754	7030	+	Repeat_expansion	5318	12348	Chr04:26912739-26925087:+	between_alignments	Chr04	25875885	25882598	Chr04.g13746
Chr04	26100664	26103506	Assemblytics_b_2759	8377	+	Repeat_expansion	2842	11219	Chr04:27140953-27152172:+	between_alignments	Chr04	26101719	26107629	Chr04.g13765
Chr04	26133286	26133292	Assemblytics_b_2760	117	+	Insertion	-6	111	Chr04:27181870-27181981:+	between_alignments	Chr04	26131285	26140438	Chr04.g13770
Chr04	26158836	26170329	Assemblytics_b_2761	1411	+	Repeat_expansion	11493	12904	Chr04:27207628-27220532:+	between_alignments	Chr04	26168328	26173885	Chr04.g13772
Chr04	26244521	26321537	Assemblytics_b_2762	2730	+	Repeat_contraction	77016	74286	Chr04:27294589-27368875:+	between_alignments	Chr04	26254040	26255384	Chr04.g13781
Chr04	26244521	26321537	Assemblytics_b_2762	2730	+	Repeat_contraction	77016	74286	Chr04:27294589-27368875:+	between_alignments	Chr04	26260791	26271001	Chr04.g13782
Chr04	26244521	26321537	Assemblytics_b_2762	2730	+	Repeat_contraction	77016	74286	Chr04:27294589-27368875:+	between_alignments	Chr04	26274743	26276902	Chr04.g13783
Chr04	26244521	26321537	Assemblytics_b_2762	2730	+	Repeat_contraction	77016	74286	Chr04:27294589-27368875:+	between_alignments	Chr04	26277994	26302604	Chr04.g13785
Chr04	26244521	26321537	Assemblytics_b_2762	2730	+	Repeat_contraction	77016	74286	Chr04:27294589-27368875:+	between_alignments	Chr04	26304937	26310334	Chr04.g13786
Chr04	26244521	26321537	Assemblytics_b_2762	2730	+	Repeat_contraction	77016	74286	Chr04:27294589-27368875:+	between_alignments	Chr04	26317193	26318169	Chr04.g13787
Chr04	26261033	26288558	Assemblytics_b_2794	8912	+	Repeat_contraction	27525	18613	Chr04:27644616-27663229:+	between_alignments	Chr04	26260791	26271001	Chr04.g13782
Chr04	26261033	26288558	Assemblytics_b_2794	8912	+	Repeat_contraction	27525	18613	Chr04:27644616-27663229:+	between_alignments	Chr04	26274743	26276902	Chr04.g13783
Chr04	26261033	26288558	Assemblytics_b_2794	8912	+	Repeat_contraction	27525	18613	Chr04:27644616-27663229:+	between_alignments	Chr04	26277994	26302604	Chr04.g13785
Chr04	26509590	26509596	Assemblytics_b_2809	5475	+	Insertion	-6	5469	Chr04:27863383-27868852:+	between_alignments	Chr04	26508596	26511121	Chr04.g13803
Chr04	26580640	26593504	Assemblytics_b_2810	2813	+	Repeat_contraction	12864	10051	Chr04:27940101-27950152:+	between_alignments	Chr04	26582648	26588030	Chr04.g13814
Chr04	26889163	26894800	Assemblytics_b_2814	5328	+	Repeat_contraction	5637	309	Chr04:28230113-28230422:+	between_alignments	Chr04	26890192	26894208	Chr04.g13858
Chr04	26976958	26980802	Assemblytics_b_2816	6943	+	Repeat_expansion	3844	10787	Chr04:28323691-28334478:+	between_alignments	Chr04	26978659	26979629	Chr04.g13873
Chr04	27179864	27183481	Assemblytics_b_2821	762	+	Repeat_expansion	3617	4379	Chr04:28533183-28537562:+	between_alignments	Chr04	27175501	27182325	Chr04.g13904
Chr04	27212628	27327261	Assemblytics_b_2823	6950	+	Repeat_expansion	114633	121583	Chr04:28562095-28683678:+	between_alignments	Chr04	27218660	27220106	Chr04.g13909
Chr04	27212628	27327261	Assemblytics_b_2823	6950	+	Repeat_expansion	114633	121583	Chr04:28562095-28683678:+	between_alignments	Chr04	27238431	27239885	Chr04.g13910
Chr04	27212628	27327261	Assemblytics_b_2823	6950	+	Repeat_expansion	114633	121583	Chr04:28562095-28683678:+	between_alignments	Chr04	27240956	27241626	Chr04.g13911
Chr04	27212628	27327261	Assemblytics_b_2823	6950	+	Repeat_expansion	114633	121583	Chr04:28562095-28683678:+	between_alignments	Chr04	27242609	27243314	Chr04.g13912
Chr04	27212628	27327261	Assemblytics_b_2823	6950	+	Repeat_expansion	114633	121583	Chr04:28562095-28683678:+	between_alignments	Chr04	27249924	27252861	Chr04.g13913
Chr04	27212628	27327261	Assemblytics_b_2823	6950	+	Repeat_expansion	114633	121583	Chr04:28562095-28683678:+	between_alignments	Chr04	27257099	27262391	Chr04.g13914
Chr04	27212628	27327261	Assemblytics_b_2823	6950	+	Repeat_expansion	114633	121583	Chr04:28562095-28683678:+	between_alignments	Chr04	27264576	27265744	Chr04.g13915
Chr04	27212628	27327261	Assemblytics_b_2823	6950	+	Repeat_expansion	114633	121583	Chr04:28562095-28683678:+	between_alignments	Chr04	27270599	27273632	Chr04.g13916
Chr04	27212628	27327261	Assemblytics_b_2823	6950	+	Repeat_expansion	114633	121583	Chr04:28562095-28683678:+	between_alignments	Chr04	27274636	27276882	Chr04.g13917
Chr04	27212628	27327261	Assemblytics_b_2823	6950	+	Repeat_expansion	114633	121583	Chr04:28562095-28683678:+	between_alignments	Chr04	27278525	27280109	Chr04.g13918
Chr04	27212628	27327261	Assemblytics_b_2823	6950	+	Repeat_expansion	114633	121583	Chr04:28562095-28683678:+	between_alignments	Chr04	27295041	27295745	Chr04.g13919
Chr04	27212628	27327261	Assemblytics_b_2823	6950	+	Repeat_expansion	114633	121583	Chr04:28562095-28683678:+	between_alignments	Chr04	27319922	27320691	Chr04.g13920
Chr04	27775517	27775765	Assemblytics_b_2827	261	+	Deletion	248	-13	Chr04:29142689-29142702:-	between_alignments	Chr04	27771860	27777272	Chr04.g13970
Chr04	27865788	28026931	Assemblytics_b_2828	403	+	Repeat_expansion	161143	161546	Chr04:29232852-29394398:+	between_alignments	Chr04	27868145	27869127	Chr04.g13979
Chr04	27865788	28026931	Assemblytics_b_2828	403	+	Repeat_expansion	161143	161546	Chr04:29232852-29394398:+	between_alignments	Chr04	27896949	27898065	Chr04.g13980
Chr04	28052448	28067201	Assemblytics_b_2829	3054	+	Repeat_contraction	14753	11699	Chr04:29419989-29431688:+	between_alignments	Chr04	28060259	28070771	Chr04.g13987
Chr04	28129072	28146821	Assemblytics_b_2831	1364	+	Repeat_contraction	17749	16385	Chr04:29493524-29509909:+	between_alignments	Chr04	28132460	28135528	Chr04.g13997
Chr04	28129072	28146821	Assemblytics_b_2831	1364	+	Repeat_contraction	17749	16385	Chr04:29493524-29509909:+	between_alignments	Chr04	28141588	28142790	Chr04.g13999
Chr04	28184857	28233829	Assemblytics_b_2833	329	+	Repeat_expansion	48972	49301	Chr04:29547604-29596905:+	between_alignments	Chr04	28183642	28185645	Chr04.g14006
Chr04	28594759	28619176	Assemblytics_b_2849	1998	+	Repeat_expansion	24417	26415	Chr04:30025185-30051600:+	between_alignments	Chr04	28607692	28610591	Chr04.g14061
Chr04	28594759	28619176	Assemblytics_b_2849	1998	+	Repeat_expansion	24417	26415	Chr04:30025185-30051600:+	between_alignments	Chr04	28610624	28611261	Chr04.g14062
Chr04	28594759	28619176	Assemblytics_b_2849	1998	+	Repeat_expansion	24417	26415	Chr04:30025185-30051600:+	between_alignments	Chr04	28612888	28616522	Chr04.g14063
Chr04	28964664	28964669	Assemblytics_b_2856	125	+	Insertion	-5	120	Chr04:30258264-30258384:+	between_alignments	Chr04	28962407	28966220	Chr04.g14110
Chr04	28917984	28918077	Assemblytics_b_2858	94	+	Tandem_expansion	-93	1	Chr04:30304858-30304859:+	between_alignments	Chr04	28913769	28920626	Chr04.g14102
Chr04	28772712	28798117	Assemblytics_b_2860	2848	+	Repeat_contraction	25405	22557	Chr04:30424969-30447526:+	between_alignments	Chr04	28767655	28774325	Chr04.g14081
Chr04	28772712	28798117	Assemblytics_b_2860	2848	+	Repeat_contraction	25405	22557	Chr04:30424969-30447526:+	between_alignments	Chr04	28776644	28779783	Chr04.g14082
Chr04	28772712	28798117	Assemblytics_b_2860	2848	+	Repeat_contraction	25405	22557	Chr04:30424969-30447526:+	between_alignments	Chr04	28787417	28789959	Chr04.g14084
Chr04	28772712	28798117	Assemblytics_b_2860	2848	+	Repeat_contraction	25405	22557	Chr04:30424969-30447526:+	between_alignments	Chr04	28791329	28793502	Chr04.g14085
Chr04	28772712	28798117	Assemblytics_b_2860	2848	+	Repeat_contraction	25405	22557	Chr04:30424969-30447526:+	between_alignments	Chr04	28798058	28801200	Chr04.g14086
Chr05	15921065	15922135	Assemblytics_b_2867	255	+	Repeat_contraction	1070	815	Chr04:30763149-30763964:+	between_alignments	Chr05	15920361	15925340	Chr05.g16251
Chr04	29244019	29256961	Assemblytics_b_2870	8005	+	Repeat_contraction	12942	4937	Chr04:30842394-30847331:+	between_alignments	Chr04	29239531	29256641	Chr04.g14139
Chr04	29887466	29899217	Assemblytics_b_2877	421	+	Repeat_contraction	11751	11330	Chr04:31229958-31241288:+	between_alignments	Chr04	29894887	29896612	Chr04.g14193
Chr04	29887466	29899217	Assemblytics_b_2877	421	+	Repeat_contraction	11751	11330	Chr04:31229958-31241288:+	between_alignments	Chr04	29897508	29901788	Chr04.g14194
Chr04	30622355	30765442	Assemblytics_b_2882	5495	+	Repeat_contraction	143087	137592	Chr04:32031142-32168734:+	between_alignments	Chr04	30655625	30661418	Chr04.g14285
Chr04	30622355	30765442	Assemblytics_b_2882	5495	+	Repeat_contraction	143087	137592	Chr04:32031142-32168734:+	between_alignments	Chr04	30663959	30666810	Chr04.g14287
Chr04	30622355	30765442	Assemblytics_b_2882	5495	+	Repeat_contraction	143087	137592	Chr04:32031142-32168734:+	between_alignments	Chr04	30687720	30691659	Chr04.g14289
Chr04	30622355	30765442	Assemblytics_b_2882	5495	+	Repeat_contraction	143087	137592	Chr04:32031142-32168734:+	between_alignments	Chr04	30696243	30698354	Chr04.g14290
Chr04	30622355	30765442	Assemblytics_b_2882	5495	+	Repeat_contraction	143087	137592	Chr04:32031142-32168734:+	between_alignments	Chr04	30765419	30769659	Chr04.g14292
Chr04	30805041	30826098	Assemblytics_b_2883	3254	+	Repeat_contraction	21057	17803	Chr04:32208321-32226124:+	between_alignments	Chr04	30824650	30827188	Chr04.g14299
Chr04	30905727	30959982	Assemblytics_b_2885	2149	+	Repeat_expansion	54255	56404	Chr04:32305806-32362210:+	between_alignments	Chr04	30906225	30909965	Chr04.g14309
Chr04	30905727	30959982	Assemblytics_b_2885	2149	+	Repeat_expansion	54255	56404	Chr04:32305806-32362210:+	between_alignments	Chr04	30912401	30915837	Chr04.g14310
Chr04	30905727	30959982	Assemblytics_b_2885	2149	+	Repeat_expansion	54255	56404	Chr04:32305806-32362210:+	between_alignments	Chr04	30916998	30925616	Chr04.g14311
Chr04	30905727	30959982	Assemblytics_b_2885	2149	+	Repeat_expansion	54255	56404	Chr04:32305806-32362210:+	between_alignments	Chr04	30925619	30928225	Chr04.g14312
Chr04	30905727	30959982	Assemblytics_b_2885	2149	+	Repeat_expansion	54255	56404	Chr04:32305806-32362210:+	between_alignments	Chr04	30935456	30937475	Chr04.g14313
Chr04	30905727	30959982	Assemblytics_b_2885	2149	+	Repeat_expansion	54255	56404	Chr04:32305806-32362210:+	between_alignments	Chr04	30946120	30951700	Chr04.g14314
Chr04	30905727	30959982	Assemblytics_b_2885	2149	+	Repeat_expansion	54255	56404	Chr04:32305806-32362210:+	between_alignments	Chr04	30953786	30955520	Chr04.g14315
Chr04	30905727	30959982	Assemblytics_b_2885	2149	+	Repeat_expansion	54255	56404	Chr04:32305806-32362210:+	between_alignments	Chr04	30955685	30956953	Chr04.g14316
Chr04	31157847	31177849	Assemblytics_b_2887	3539	+	Repeat_expansion	20002	23541	Chr04:32457038-32480579:+	between_alignments	Chr04	31158242	31161097	Chr04.g14346
Chr04	31157847	31177849	Assemblytics_b_2887	3539	+	Repeat_expansion	20002	23541	Chr04:32457038-32480579:+	between_alignments	Chr04	31174365	31177366	Chr04.g14347
Chr04	31389408	31405227	Assemblytics_b_2890	5273	+	Repeat_contraction	15819	10546	Chr04:32731146-32741692:+	between_alignments	Chr04	31392821	31400724	Chr04.g14366
Chr04	31389408	31405227	Assemblytics_b_2890	5273	+	Repeat_contraction	15819	10546	Chr04:32731146-32741692:+	between_alignments	Chr04	31404183	31405229	Chr04.g14367
Chr04	31595316	31611472	Assemblytics_b_2892	6625	+	Repeat_contraction	16156	9531	Chr04:32934495-32944026:+	between_alignments	Chr04	31604510	31606087	Chr04.g14389
Chr04	31595316	31611472	Assemblytics_b_2892	6625	+	Repeat_contraction	16156	9531	Chr04:32934495-32944026:+	between_alignments	Chr04	31606355	31607156	Chr04.g14390
Chr04	31595316	31611472	Assemblytics_b_2892	6625	+	Repeat_contraction	16156	9531	Chr04:32934495-32944026:+	between_alignments	Chr04	31608971	31609823	Chr04.g14391
Chr05	281328	516493	Assemblytics_b_2902	3252	+	Repeat_contraction	235165	231913	Chr05:275931-507844:+	between_alignments	Chr05	312016	315824	Chr05.g14539
Chr05	281328	516493	Assemblytics_b_2902	3252	+	Repeat_contraction	235165	231913	Chr05:275931-507844:+	between_alignments	Chr05	316990	319305	Chr05.g14540
Chr05	281328	516493	Assemblytics_b_2902	3252	+	Repeat_contraction	235165	231913	Chr05:275931-507844:+	between_alignments	Chr05	406309	409517	Chr05.g14544
Chr05	281328	516493	Assemblytics_b_2902	3252	+	Repeat_contraction	235165	231913	Chr05:275931-507844:+	between_alignments	Chr05	483142	485820	Chr05.g14552
Chr05	281328	516493	Assemblytics_b_2902	3252	+	Repeat_contraction	235165	231913	Chr05:275931-507844:+	between_alignments	Chr05	511985	513494	Chr05.g14555
Chr05	596409	694894	Assemblytics_b_2903	3938	+	Repeat_expansion	98485	102423	Chr05:587761-690184:+	between_alignments	Chr05	594853	598181	Chr05.g14560
Chr05	596409	694894	Assemblytics_b_2903	3938	+	Repeat_expansion	98485	102423	Chr05:587761-690184:+	between_alignments	Chr05	600241	602531	Chr05.g14561
Chr05	828801	838405	Assemblytics_b_2904	4920	+	Repeat_expansion	9604	14524	Chr05:824079-838603:+	between_alignments	Chr05	831239	835500	Chr05.g14588
Chr05	828801	838405	Assemblytics_b_2904	4920	+	Repeat_expansion	9604	14524	Chr05:824079-838603:+	between_alignments	Chr05	836043	839221	Chr05.g14589
Chr05	903227	903392	Assemblytics_b_2906	167	+	Deletion	165	-2	Chr05:903718-903720:-	between_alignments	Chr05	898614	903851	Chr05.g14597
Chr05	961706	965674	Assemblytics_b_2907	638	+	Repeat_contraction	3968	3330	Chr05:962044-965374:+	between_alignments	Chr05	959902	961944	Chr05.g14605
Chr05	1194890	1194891	Assemblytics_b_2909	119	+	Insertion	0	119	Chr05:1194410-1194529:+	between_alignments	Chr05	1192119	1199152	Chr05.g14648
Chr05	1208188	1208307	Assemblytics_b_2910	106	+	Deletion	119	13	Chr05:1207832-1207845:+	between_alignments	Chr05	1200020	1209444	Chr05.g14649
Chr05	2819689	2962265	Assemblytics_b_2918	1220	+	Repeat_expansion	142576	143796	Chr05:2818166-2961962:+	between_alignments	Chr05	2830377	2837098	Chr05.g14820
Chr05	2819689	2962265	Assemblytics_b_2918	1220	+	Repeat_expansion	142576	143796	Chr05:2818166-2961962:+	between_alignments	Chr05	2848143	2849746	Chr05.g14822
Chr05	2819689	2962265	Assemblytics_b_2918	1220	+	Repeat_expansion	142576	143796	Chr05:2818166-2961962:+	between_alignments	Chr05	2852365	2855477	Chr05.g14823
Chr05	2819689	2962265	Assemblytics_b_2918	1220	+	Repeat_expansion	142576	143796	Chr05:2818166-2961962:+	between_alignments	Chr05	2867809	2868510	Chr05.g14826
Chr05	2819689	2962265	Assemblytics_b_2918	1220	+	Repeat_expansion	142576	143796	Chr05:2818166-2961962:+	between_alignments	Chr05	2912424	2914130	Chr05.g14830
Chr05	2819689	2962265	Assemblytics_b_2918	1220	+	Repeat_expansion	142576	143796	Chr05:2818166-2961962:+	between_alignments	Chr05	2934514	2935051	Chr05.g14834
Chr05	2819689	2962265	Assemblytics_b_2918	1220	+	Repeat_expansion	142576	143796	Chr05:2818166-2961962:+	between_alignments	Chr05	2941672	2944141	Chr05.g14835
Chr05	2819689	2962265	Assemblytics_b_2918	1220	+	Repeat_expansion	142576	143796	Chr05:2818166-2961962:+	between_alignments	Chr05	2945511	2947571	Chr05.g14836
Chr05	2819689	2962265	Assemblytics_b_2918	1220	+	Repeat_expansion	142576	143796	Chr05:2818166-2961962:+	between_alignments	Chr05	2957869	2960479	Chr05.g14839
Chr05	3149451	3149719	Assemblytics_b_2919	268	+	Deletion	268	0	Chr05:3149112-3149112:+	between_alignments	Chr05	3149236	3150505	Chr05.g14864
Chr05	3281488	3309055	Assemblytics_b_2920	242	+	Repeat_expansion	27567	27809	Chr05:3280817-3308626:+	between_alignments	Chr05	3281166	3283628	Chr05.g14874
Chr05	3281488	3309055	Assemblytics_b_2920	242	+	Repeat_expansion	27567	27809	Chr05:3280817-3308626:+	between_alignments	Chr05	3291928	3293501	Chr05.g14876
Chr05	3281488	3309055	Assemblytics_b_2920	242	+	Repeat_expansion	27567	27809	Chr05:3280817-3308626:+	between_alignments	Chr05	3304312	3304849	Chr05.g14877
Chr05	3399447	3431924	Assemblytics_b_2921	403	+	Repeat_contraction	32477	32074	Chr05:3399049-3431123:+	between_alignments	Chr05	3422439	3427721	Chr05.g14892
Chr05	3399447	3431924	Assemblytics_b_2921	403	+	Repeat_contraction	32477	32074	Chr05:3399049-3431123:+	between_alignments	Chr05	3431583	3435550	Chr05.g14893
Chr05	3850245	3891664	Assemblytics_b_2926	3398	+	Repeat_contraction	41419	38021	Chr05:3849165-3887186:+	between_alignments	Chr05	3852658	3856959	Chr05.g14948
Chr05	3850245	3891664	Assemblytics_b_2926	3398	+	Repeat_contraction	41419	38021	Chr05:3849165-3887186:+	between_alignments	Chr05	3858148	3862606	Chr05.g14949
Chr05	3850245	3891664	Assemblytics_b_2926	3398	+	Repeat_contraction	41419	38021	Chr05:3849165-3887186:+	between_alignments	Chr05	3870685	3873445	Chr05.g14950
Chr05	3850245	3891664	Assemblytics_b_2926	3398	+	Repeat_contraction	41419	38021	Chr05:3849165-3887186:+	between_alignments	Chr05	3874982	3895061	Chr05.g14951
Chr05	4222878	4234179	Assemblytics_b_2932	72	+	Repeat_contraction	11301	11229	Chr05:4221253-4232482:+	between_alignments	Chr05	4229907	4234028	Chr05.g14997
Chr05	4383679	4399219	Assemblytics_b_2934	424	+	Repeat_contraction	15540	15116	Chr05:4381876-4396992:+	between_alignments	Chr05	4395752	4399636	Chr05.g15020
Chr05	4802971	4802972	Assemblytics_b_2936	203	+	Tandem_contraction	1	-202	Chr05:4800370-4800572:-	between_alignments	Chr05	4797766	4804446	Chr05.g15068
Chr05	5182781	5200877	Assemblytics_b_2943	593	+	Repeat_contraction	18096	17503	Chr05:5073590-5091093:+	between_alignments	Chr05	5184914	5187147	Chr05.g15116
Chr05	5243142	5243239	Assemblytics_b_2945	123	+	Tandem_expansion	-97	26	Chr05:5135215-5135241:+	between_alignments	Chr05	5239917	5244119	Chr05.g15126
Chr05	5399543	5399547	Assemblytics_b_2951	3338	+	Insertion	-4	3334	Chr05:5325892-5329226:+	between_alignments	Chr05	5399361	5406755	Chr05.g15148
Chr05	5379489	5386679	Assemblytics_b_2958	6589	+	Repeat_contraction	7190	601	Chr05:5544126-5544727:+	between_alignments	Chr05	5369255	5389254	Chr05.g15145
Chr05	3649713	3688252	Assemblytics_b_2982	4780	+	Repeat_contraction	38539	33759	Chr05:6940915-6974674:+	between_alignments	Chr05	3657275	3660374	Chr05.g14916
Chr05	3649713	3688252	Assemblytics_b_2982	4780	+	Repeat_contraction	38539	33759	Chr05:6940915-6974674:+	between_alignments	Chr05	3662556	3665204	Chr05.g14917
Chr05	3649713	3688252	Assemblytics_b_2982	4780	+	Repeat_contraction	38539	33759	Chr05:6940915-6974674:+	between_alignments	Chr05	3682383	3685832	Chr05.g14920
Chr05	3649713	3688252	Assemblytics_b_2982	4780	+	Repeat_contraction	38539	33759	Chr05:6940915-6974674:+	between_alignments	Chr05	3686694	3690160	Chr05.g14921
Chr05	3753250	3764282	Assemblytics_b_2984	4835	+	Repeat_contraction	11032	6197	Chr05:7039983-7046180:+	between_alignments	Chr05	3751273	3753761	Chr05.g14932
Chr05	3753250	3764282	Assemblytics_b_2984	4835	+	Repeat_contraction	11032	6197	Chr05:7039983-7046180:+	between_alignments	Chr05	3755868	3760241	Chr05.g14933
Chr05	3753250	3764282	Assemblytics_b_2984	4835	+	Repeat_contraction	11032	6197	Chr05:7039983-7046180:+	between_alignments	Chr05	3760384	3760753	Chr05.g14934
Chr05	3753250	3764282	Assemblytics_b_2984	4835	+	Repeat_contraction	11032	6197	Chr05:7039983-7046180:+	between_alignments	Chr05	3761344	3764234	Chr05.g14935
Chr05	3801011	3811701	Assemblytics_b_2985	4841	+	Repeat_expansion	10690	15531	Chr05:7082874-7098405:+	between_alignments	Chr05	3798743	3806191	Chr05.g14942
Chr05	4209753	4209754	Assemblytics_b_2995	109	+	Insertion	1	110	Chr05:7518322-7518432:+	between_alignments	Chr05	4207019	4210816	Chr05.g14993
Chr05	6366452	6373585	Assemblytics_b_3010	8886	+	Repeat_expansion	7133	16019	Chr05:7965386-7981405:+	between_alignments	Chr05	6368234	6369280	Chr05.g15225
Chr05	6366452	6373585	Assemblytics_b_3010	8886	+	Repeat_expansion	7133	16019	Chr05:7965386-7981405:+	between_alignments	Chr05	6372957	6377176	Chr05.g15226
Chr05	6429410	6451040	Assemblytics_b_3014	495	+	Repeat_contraction	21630	21135	Chr05:8029385-8050520:+	between_alignments	Chr05	6439951	6441777	Chr05.g15236
Chr05	6429410	6451040	Assemblytics_b_3014	495	+	Repeat_contraction	21630	21135	Chr05:8029385-8050520:+	between_alignments	Chr05	6445708	6448542	Chr05.g15237
Chr05	6466521	6481544	Assemblytics_b_3015	1642	+	Repeat_contraction	15023	13381	Chr05:8066130-8079511:+	between_alignments	Chr05	6470383	6472452	Chr05.g15240
Chr05	6466521	6481544	Assemblytics_b_3015	1642	+	Repeat_contraction	15023	13381	Chr05:8066130-8079511:+	between_alignments	Chr05	6475617	6479404	Chr05.g15241
Chr05	6577060	6577130	Assemblytics_b_3016	71	+	Tandem_expansion	-70	1	Chr05:8175038-8175039:+	between_alignments	Chr05	6576915	6579613	Chr05.g15256
Chr05	6630799	6637002	Assemblytics_b_3018	125	+	Repeat_expansion	6203	6328	Chr05:8228673-8235001:+	between_alignments	Chr05	6632763	6633804	Chr05.g15263
Chr05	6695339	6695348	Assemblytics_b_3020	56	+	Tandem_contraction	-9	-65	Chr05:8281886-8281951:-	between_alignments	Chr05	6691679	6695550	Chr05.g15274
Chr05	6730479	6739068	Assemblytics_b_3021	151	+	Repeat_expansion	8589	8740	Chr05:8317082-8325822:+	between_alignments	Chr05	6726805	6731201	Chr05.g15277
Chr05	6730479	6739068	Assemblytics_b_3021	151	+	Repeat_expansion	8589	8740	Chr05:8317082-8325822:+	between_alignments	Chr05	6731414	6734398	Chr05.g15278
Chr05	6730479	6739068	Assemblytics_b_3021	151	+	Repeat_expansion	8589	8740	Chr05:8317082-8325822:+	between_alignments	Chr05	6734655	6737444	Chr05.g15279
Chr05	6926313	6930339	Assemblytics_b_3024	456	+	Repeat_expansion	4026	4482	Chr05:8513004-8517486:+	between_alignments	Chr05	6929190	6931844	Chr05.g15306
Chr05	6942912	6950049	Assemblytics_b_3025	203	+	Repeat_expansion	7137	7340	Chr05:8530057-8537397:+	between_alignments	Chr05	6942595	6947251	Chr05.g15309
Chr05	6942912	6950049	Assemblytics_b_3025	203	+	Repeat_expansion	7137	7340	Chr05:8530057-8537397:+	between_alignments	Chr05	6942664	6946757	Chr05.g15310
Chr05	7115002	7130293	Assemblytics_b_3029	8622	+	Repeat_contraction	15291	6669	Chr05:8705171-8711840:+	between_alignments	Chr05	7124150	7129094	Chr05.g15340
Chr05	7177928	7277680	Assemblytics_b_3032	3654	+	Repeat_contraction	99752	96098	Chr05:8759152-8855250:+	between_alignments	Chr05	7188175	7194568	Chr05.g15345
Chr05	7177928	7277680	Assemblytics_b_3032	3654	+	Repeat_contraction	99752	96098	Chr05:8759152-8855250:+	between_alignments	Chr05	7224108	7226526	Chr05.g15346
Chr05	7177928	7277680	Assemblytics_b_3032	3654	+	Repeat_contraction	99752	96098	Chr05:8759152-8855250:+	between_alignments	Chr05	7244720	7247664	Chr05.g15348
Chr05	7340147	7432467	Assemblytics_b_3034	9198	+	Repeat_contraction	92320	83122	Chr05:8914359-8997481:+	between_alignments	Chr05	7354027	7354734	Chr05.g15357
Chr05	7340147	7432467	Assemblytics_b_3034	9198	+	Repeat_contraction	92320	83122	Chr05:8914359-8997481:+	between_alignments	Chr05	7369925	7371441	Chr05.g15358
Chr05	7340147	7432467	Assemblytics_b_3034	9198	+	Repeat_contraction	92320	83122	Chr05:8914359-8997481:+	between_alignments	Chr05	7413054	7414242	Chr05.g15360
Chr05	7340147	7432467	Assemblytics_b_3034	9198	+	Repeat_contraction	92320	83122	Chr05:8914359-8997481:+	between_alignments	Chr05	7423417	7426742	Chr05.g15361
Chr05	7448518	7472654	Assemblytics_b_3037	5942	+	Repeat_expansion	24136	30078	Chr05:9019494-9049572:+	between_alignments	Chr05	7466653	7468963	Chr05.g15363
Chr05	7544707	7544845	Assemblytics_b_3041	122	+	Deletion	138	16	Chr05:9122229-9122245:+	between_alignments	Chr05	7544555	7546781	Chr05.g15373
Chr05	7546781	7555475	Assemblytics_b_3042	3483	+	Repeat_expansion	8694	12177	Chr05:9124181-9136358:+	between_alignments	Chr05	7549919	7552725	Chr05.g15374
Chr05	7601426	7601553	Assemblytics_b_3043	124	+	Deletion	127	3	Chr05:9181993-9181996:+	between_alignments	Chr05	7597841	7606175	Chr05.g15383
Chr05	7660463	7665484	Assemblytics_b_3044	1537	+	Repeat_expansion	5021	6558	Chr05:9241086-9247644:+	between_alignments	Chr05	7660829	7664660	Chr05.g15394
Chr05	7706553	7737364	Assemblytics_b_3046	3276	+	Repeat_contraction	30811	27535	Chr05:9289113-9316648:+	between_alignments	Chr05	7705973	7706674	Chr05.g15403
Chr05	7706553	7737364	Assemblytics_b_3046	3276	+	Repeat_contraction	30811	27535	Chr05:9289113-9316648:+	between_alignments	Chr05	7707712	7711708	Chr05.g15404
Chr05	7706553	7737364	Assemblytics_b_3046	3276	+	Repeat_contraction	30811	27535	Chr05:9289113-9316648:+	between_alignments	Chr05	7718489	7721056	Chr05.g15405
Chr05	7706553	7737364	Assemblytics_b_3046	3276	+	Repeat_contraction	30811	27535	Chr05:9289113-9316648:+	between_alignments	Chr05	7726322	7728889	Chr05.g15406
Chr05	8155309	8192660	Assemblytics_b_3052	538	+	Repeat_expansion	37351	37889	Chr05:9795216-9833105:+	between_alignments	Chr05	8184531	8186809	Chr05.g15463
Chr05	8327896	8414183	Assemblytics_b_3057	3587	+	Repeat_contraction	86287	82700	Chr05:9962587-10045287:+	between_alignments	Chr05	8328110	8331490	Chr05.g15485
Chr05	8327896	8414183	Assemblytics_b_3057	3587	+	Repeat_contraction	86287	82700	Chr05:9962587-10045287:+	between_alignments	Chr05	8332383	8334479	Chr05.g15487
Chr05	8327896	8414183	Assemblytics_b_3057	3587	+	Repeat_contraction	86287	82700	Chr05:9962587-10045287:+	between_alignments	Chr05	8339108	8340564	Chr05.g15488
Chr05	8327896	8414183	Assemblytics_b_3057	3587	+	Repeat_contraction	86287	82700	Chr05:9962587-10045287:+	between_alignments	Chr05	8340816	8341451	Chr05.g15489
Chr05	8327896	8414183	Assemblytics_b_3057	3587	+	Repeat_contraction	86287	82700	Chr05:9962587-10045287:+	between_alignments	Chr05	8342298	8349244	Chr05.g15490
Chr05	8327896	8414183	Assemblytics_b_3057	3587	+	Repeat_contraction	86287	82700	Chr05:9962587-10045287:+	between_alignments	Chr05	8355052	8355916	Chr05.g15492
Chr05	8327896	8414183	Assemblytics_b_3057	3587	+	Repeat_contraction	86287	82700	Chr05:9962587-10045287:+	between_alignments	Chr05	8356419	8359083	Chr05.g15493
Chr05	8327896	8414183	Assemblytics_b_3057	3587	+	Repeat_contraction	86287	82700	Chr05:9962587-10045287:+	between_alignments	Chr05	8362139	8363142	Chr05.g15494
Chr05	8327896	8414183	Assemblytics_b_3057	3587	+	Repeat_contraction	86287	82700	Chr05:9962587-10045287:+	between_alignments	Chr05	8369186	8372837	Chr05.g15495
Chr05	8327896	8414183	Assemblytics_b_3057	3587	+	Repeat_contraction	86287	82700	Chr05:9962587-10045287:+	between_alignments	Chr05	8377999	8379322	Chr05.g15497
Chr05	8327896	8414183	Assemblytics_b_3057	3587	+	Repeat_contraction	86287	82700	Chr05:9962587-10045287:+	between_alignments	Chr05	8382424	8383236	Chr05.g15498
Chr05	8327896	8414183	Assemblytics_b_3057	3587	+	Repeat_contraction	86287	82700	Chr05:9962587-10045287:+	between_alignments	Chr05	8386505	8389112	Chr05.g15499
Chr05	8327896	8414183	Assemblytics_b_3057	3587	+	Repeat_contraction	86287	82700	Chr05:9962587-10045287:+	between_alignments	Chr05	8390353	8392917	Chr05.g15500
Chr05	8327896	8414183	Assemblytics_b_3057	3587	+	Repeat_contraction	86287	82700	Chr05:9962587-10045287:+	between_alignments	Chr05	8397530	8398672	Chr05.g15501
Chr05	8327896	8414183	Assemblytics_b_3057	3587	+	Repeat_contraction	86287	82700	Chr05:9962587-10045287:+	between_alignments	Chr05	8400004	8403077	Chr05.g15502
Chr05	8327896	8414183	Assemblytics_b_3057	3587	+	Repeat_contraction	86287	82700	Chr05:9962587-10045287:+	between_alignments	Chr05	8406348	8410167	Chr05.g15503
Chr05	8327896	8414183	Assemblytics_b_3057	3587	+	Repeat_contraction	86287	82700	Chr05:9962587-10045287:+	between_alignments	Chr05	8412942	8416684	Chr05.g15504
Chr05	8327896	8414183	Assemblytics_b_3057	3587	+	Repeat_contraction	86287	82700	Chr05:9962587-10045287:+	between_alignments	Chr05	8412943	8419855	Chr05.g15505
Chr05	8426973	8426978	Assemblytics_b_3059	592	+	Insertion	-5	587	Chr05:10058218-10058805:+	between_alignments	Chr05	8425957	8432364	Chr05.g15507
Chr05	8470030	8484898	Assemblytics_b_3060	6136	+	Repeat_expansion	14868	21004	Chr05:10101824-10122828:+	between_alignments	Chr05	8467443	8472156	Chr05.g15513
Chr05	8470030	8484898	Assemblytics_b_3060	6136	+	Repeat_expansion	14868	21004	Chr05:10101824-10122828:+	between_alignments	Chr05	8483720	8485477	Chr05.g15514
Chr05	8606211	8678317	Assemblytics_b_3064	3318	+	Repeat_expansion	72106	75424	Chr05:10270706-10346130:+	between_alignments	Chr05	8605621	8607399	Chr05.g15530
Chr05	8606211	8678317	Assemblytics_b_3064	3318	+	Repeat_expansion	72106	75424	Chr05:10270706-10346130:+	between_alignments	Chr05	8627052	8629905	Chr05.g15532
Chr05	8606211	8678317	Assemblytics_b_3064	3318	+	Repeat_expansion	72106	75424	Chr05:10270706-10346130:+	between_alignments	Chr05	8646806	8648844	Chr05.g15533
Chr05	8606211	8678317	Assemblytics_b_3064	3318	+	Repeat_expansion	72106	75424	Chr05:10270706-10346130:+	between_alignments	Chr05	8662793	8663152	Chr05.g15537
Chr05	8606211	8678317	Assemblytics_b_3064	3318	+	Repeat_expansion	72106	75424	Chr05:10270706-10346130:+	between_alignments	Chr05	8663374	8664851	Chr05.g15538
Chr05	8606211	8678317	Assemblytics_b_3064	3318	+	Repeat_expansion	72106	75424	Chr05:10270706-10346130:+	between_alignments	Chr05	8672136	8672499	Chr05.g15539
Chr05	8606211	8678317	Assemblytics_b_3064	3318	+	Repeat_expansion	72106	75424	Chr05:10270706-10346130:+	between_alignments	Chr05	8677791	8678296	Chr05.g15540
Chr05	8690078	8713138	Assemblytics_b_3065	5837	+	Repeat_contraction	23060	17223	Chr05:10357910-10375133:+	between_alignments	Chr05	8707127	8709943	Chr05.g15544
Chr05	8816602	8838405	Assemblytics_b_3068	3239	+	Repeat_contraction	21803	18564	Chr05:10461410-10479974:+	between_alignments	Chr05	8826273	8827958	Chr05.g15556
Chr05	8912236	9003148	Assemblytics_b_3069	6794	+	Repeat_expansion	90912	97706	Chr05:10553757-10651463:+	between_alignments	Chr05	8931389	8933158	Chr05.g15566
Chr05	8912236	9003148	Assemblytics_b_3069	6794	+	Repeat_expansion	90912	97706	Chr05:10553757-10651463:+	between_alignments	Chr05	8933952	8937956	Chr05.g15567
Chr05	8912236	9003148	Assemblytics_b_3069	6794	+	Repeat_expansion	90912	97706	Chr05:10553757-10651463:+	between_alignments	Chr05	8956554	8959088	Chr05.g15568
Chr05	8912236	9003148	Assemblytics_b_3069	6794	+	Repeat_expansion	90912	97706	Chr05:10553757-10651463:+	between_alignments	Chr05	8963631	8966382	Chr05.g15569
Chr05	8912236	9003148	Assemblytics_b_3069	6794	+	Repeat_expansion	90912	97706	Chr05:10553757-10651463:+	between_alignments	Chr05	8987933	8990138	Chr05.g15570
Chr05	9030026	9045498	Assemblytics_b_3070	4580	+	Repeat_expansion	15472	20052	Chr05:10678303-10698355:+	between_alignments	Chr05	9040404	9042944	Chr05.g15575
Chr05	9308341	9310912	Assemblytics_b_3078	1267	+	Repeat_contraction	2571	1304	Chr05:10977433-10978737:+	between_alignments	Chr05	9306252	9316528	Chr05.g15610
Chr05	9367439	9381551	Assemblytics_b_3079	182	+	Repeat_contraction	14112	13930	Chr05:11035378-11049308:+	between_alignments	Chr05	9373523	9376229	Chr05.g15619
Chr05	9367439	9381551	Assemblytics_b_3079	182	+	Repeat_contraction	14112	13930	Chr05:11035378-11049308:+	between_alignments	Chr05	9376768	9381030	Chr05.g15620
Chr05	9610104	9610395	Assemblytics_b_3081	239	+	Repeat_contraction	291	52	Chr05:11277665-11277717:+	between_alignments	Chr05	9608555	9619075	Chr05.g15652
Chr05	9812585	9833625	Assemblytics_b_3084	756	+	Repeat_expansion	21040	21796	Chr05:11490562-11512358:+	between_alignments	Chr05	9817780	9822422	Chr05.g15674
Chr05	9812585	9833625	Assemblytics_b_3084	756	+	Repeat_expansion	21040	21796	Chr05:11490562-11512358:+	between_alignments	Chr05	9822649	9824657	Chr05.g15675
Chr05	9812585	9833625	Assemblytics_b_3084	756	+	Repeat_expansion	21040	21796	Chr05:11490562-11512358:+	between_alignments	Chr05	9825904	9828110	Chr05.g15676
Chr05	9812585	9833625	Assemblytics_b_3084	756	+	Repeat_expansion	21040	21796	Chr05:11490562-11512358:+	between_alignments	Chr05	9829525	9831342	Chr05.g15677
Chr05	9812585	9833625	Assemblytics_b_3084	756	+	Repeat_expansion	21040	21796	Chr05:11490562-11512358:+	between_alignments	Chr05	9831376	9834313	Chr05.g15678
Chr05	9849549	9865302	Assemblytics_b_3086	2394	+	Repeat_contraction	15753	13359	Chr05:11528085-11541444:+	between_alignments	Chr05	9850867	9858234	Chr05.g15681
Chr05	10232307	10252834	Assemblytics_b_3090	9516	+	Repeat_contraction	20527	11011	Chr05:11907385-11918396:+	between_alignments	Chr05	10238766	10248110	Chr05.g15722
Chr05	10232307	10252834	Assemblytics_b_3090	9516	+	Repeat_contraction	20527	11011	Chr05:11907385-11918396:+	between_alignments	Chr05	10248962	10252545	Chr05.g15723
Chr05	10287583	10305543	Assemblytics_b_3094	7449	+	Repeat_contraction	17960	10511	Chr05:11973170-11983681:+	between_alignments	Chr05	10291778	10295181	Chr05.g15729
Chr05	10287583	10305543	Assemblytics_b_3094	7449	+	Repeat_contraction	17960	10511	Chr05:11973170-11983681:+	between_alignments	Chr05	10302736	10305130	Chr05.g15730
Chr05	10341127	10341163	Assemblytics_b_3095	57	+	Tandem_contraction	-36	-93	Chr05:12019078-12019171:-	between_alignments	Chr05	10329256	10352087	Chr05.g15735
Chr05	10513051	10517044	Assemblytics_b_3098	387	+	Repeat_expansion	3993	4380	Chr05:12190567-12194947:+	between_alignments	Chr05	10512299	10514745	Chr05.g15759
Chr05	10546180	10555404	Assemblytics_b_3099	1370	+	Repeat_contraction	9224	7854	Chr05:12224098-12231952:+	between_alignments	Chr05	10549735	10552377	Chr05.g15765
Chr05	10546180	10555404	Assemblytics_b_3099	1370	+	Repeat_contraction	9224	7854	Chr05:12224098-12231952:+	between_alignments	Chr05	10555093	10556596	Chr05.g15766
Chr05	10558046	10559797	Assemblytics_b_3100	397	+	Repeat_contraction	1751	1354	Chr05:12234637-12235991:+	between_alignments	Chr05	10556722	10560189	Chr05.g15767
Chr05	10641539	10647136	Assemblytics_b_3103	5600	+	Deletion	5597	-3	Chr05:12316364-12316367:-	between_alignments	Chr05	10642051	10647095	Chr05.g15778
Chr05	10666822	10673229	Assemblytics_b_3104	586	+	Repeat_contraction	6407	5821	Chr05:12336130-12341951:+	between_alignments	Chr05	10669263	10672546	Chr05.g15781
Chr05	10674575	10683328	Assemblytics_b_3106	5493	+	Repeat_contraction	8753	3260	Chr05:12343155-12346415:+	between_alignments	Chr05	10674811	10686093	Chr05.g15782
Chr05	10741057	10741060	Assemblytics_b_3109	3292	+	Insertion	-3	3289	Chr05:12409307-12412596:+	between_alignments	Chr05	10740076	10746703	Chr05.g15794
Chr05	10780274	10809167	Assemblytics_b_3111	8755	+	Repeat_contraction	28893	20138	Chr05:12452834-12472972:+	between_alignments	Chr05	10800477	10802576	Chr05.g15797
Chr05	10780274	10809167	Assemblytics_b_3111	8755	+	Repeat_contraction	28893	20138	Chr05:12452834-12472972:+	between_alignments	Chr05	10806269	10808525	Chr05.g15798
Chr05	10868027	10887140	Assemblytics_b_3114	2467	+	Repeat_expansion	19113	21580	Chr05:12531777-12553357:+	between_alignments	Chr05	10865267	10868967	Chr05.g15806
Chr05	10868027	10887140	Assemblytics_b_3114	2467	+	Repeat_expansion	19113	21580	Chr05:12531777-12553357:+	between_alignments	Chr05	10869090	10873659	Chr05.g15807
Chr05	10898530	10898627	Assemblytics_b_3115	95	+	Deletion	97	2	Chr05:12564773-12564775:+	between_alignments	Chr05	10895435	10898637	Chr05.g15810
Chr05	10926521	10938156	Assemblytics_b_3116	1205	+	Repeat_contraction	11635	10430	Chr05:12592618-12603048:+	between_alignments	Chr05	10932885	10934491	Chr05.g15815
Chr05	11066371	11078233	Assemblytics_b_3119	577	+	Repeat_contraction	11862	11285	Chr05:12727487-12738772:+	between_alignments	Chr05	11072138	11073165	Chr05.g15831
Chr05	11109407	11126141	Assemblytics_b_3120	7908	+	Repeat_expansion	16734	24642	Chr05:12769871-12794513:+	between_alignments	Chr05	11111109	11111799	Chr05.g15836
Chr05	11109407	11126141	Assemblytics_b_3120	7908	+	Repeat_expansion	16734	24642	Chr05:12769871-12794513:+	between_alignments	Chr05	11115918	11116581	Chr05.g15837
Chr05	11109407	11126141	Assemblytics_b_3120	7908	+	Repeat_expansion	16734	24642	Chr05:12769871-12794513:+	between_alignments	Chr05	11124088	11124823	Chr05.g15838
Chr05	11428186	11430923	Assemblytics_b_3126	848	+	Repeat_expansion	2737	3585	Chr05:13074879-13078464:+	between_alignments	Chr05	11429125	11431426	Chr05.g15862
Chr05	11467028	11467166	Assemblytics_b_3131	138	+	Deletion	138	0	Chr05:13114680-13114680:+	between_alignments	Chr05	11467055	11471705	Chr05.g15864
Chr05	12081659	12082079	Assemblytics_b_3137	227	+	Repeat_contraction	420	193	Chr05:13826022-13826215:+	between_alignments	Chr05	12078558	12082850	Chr05.g15914
Chr05	12088409	12155725	Assemblytics_b_3138	851	+	Repeat_contraction	67316	66465	Chr05:13832473-13898938:+	between_alignments	Chr05	12092589	12098362	Chr05.g15916
Chr05	12088409	12155725	Assemblytics_b_3138	851	+	Repeat_contraction	67316	66465	Chr05:13832473-13898938:+	between_alignments	Chr05	12104395	12107366	Chr05.g15917
Chr05	12088409	12155725	Assemblytics_b_3138	851	+	Repeat_contraction	67316	66465	Chr05:13832473-13898938:+	between_alignments	Chr05	12117280	12120921	Chr05.g15918
Chr05	12088409	12155725	Assemblytics_b_3138	851	+	Repeat_contraction	67316	66465	Chr05:13832473-13898938:+	between_alignments	Chr05	12139368	12141592	Chr05.g15920
Chr05	12088409	12155725	Assemblytics_b_3138	851	+	Repeat_contraction	67316	66465	Chr05:13832473-13898938:+	between_alignments	Chr05	12144979	12145845	Chr05.g15921
Chr05	12088409	12155725	Assemblytics_b_3138	851	+	Repeat_contraction	67316	66465	Chr05:13832473-13898938:+	between_alignments	Chr05	12148504	12154168	Chr05.g15922
Chr05	12195141	12195897	Assemblytics_b_3139	743	+	Deletion	756	13	Chr05:13938334-13938347:+	between_alignments	Chr05	12194096	12195293	Chr05.g15927
Chr05	12402641	12534184	Assemblytics_b_3146	7706	+	Repeat_contraction	131543	123837	Chr05:14157316-14281153:+	between_alignments	Chr05	12404366	12406177	Chr05.g15952
Chr05	12402641	12534184	Assemblytics_b_3146	7706	+	Repeat_contraction	131543	123837	Chr05:14157316-14281153:+	between_alignments	Chr05	12468812	12470138	Chr05.g15954
Chr05	12402641	12534184	Assemblytics_b_3146	7706	+	Repeat_contraction	131543	123837	Chr05:14157316-14281153:+	between_alignments	Chr05	12478186	12481221	Chr05.g15956
Chr05	12402641	12534184	Assemblytics_b_3146	7706	+	Repeat_contraction	131543	123837	Chr05:14157316-14281153:+	between_alignments	Chr05	12483190	12484132	Chr05.g15957
Chr05	12402641	12534184	Assemblytics_b_3146	7706	+	Repeat_contraction	131543	123837	Chr05:14157316-14281153:+	between_alignments	Chr05	12492214	12495352	Chr05.g15958
Chr05	12402641	12534184	Assemblytics_b_3146	7706	+	Repeat_contraction	131543	123837	Chr05:14157316-14281153:+	between_alignments	Chr05	12514335	12516002	Chr05.g15959
Chr05	12402641	12534184	Assemblytics_b_3146	7706	+	Repeat_contraction	131543	123837	Chr05:14157316-14281153:+	between_alignments	Chr05	12516034	12519969	Chr05.g15960
Chr05	13142491	13146380	Assemblytics_b_3155	5376	+	Repeat_expansion	3889	9265	Chr05:14852765-14862030:+	between_alignments	Chr05	13142082	13143116	Chr05.g16024
Chr05	13148546	13152907	Assemblytics_b_3156	4183	+	Repeat_contraction	4361	178	Chr05:14864173-14864351:+	between_alignments	Chr05	13150856	13152019	Chr05.g16025
Chr05	13189909	13230650	Assemblytics_b_3157	485	+	Repeat_contraction	40741	40256	Chr05:14901420-14941676:+	between_alignments	Chr05	13189720	13192116	Chr05.g16026
Chr05	13189909	13230650	Assemblytics_b_3157	485	+	Repeat_contraction	40741	40256	Chr05:14901420-14941676:+	between_alignments	Chr05	13208450	13211786	Chr05.g16030
Chr05	13189909	13230650	Assemblytics_b_3157	485	+	Repeat_contraction	40741	40256	Chr05:14901420-14941676:+	between_alignments	Chr05	13216222	13217931	Chr05.g16031
Chr05	13189909	13230650	Assemblytics_b_3157	485	+	Repeat_contraction	40741	40256	Chr05:14901420-14941676:+	between_alignments	Chr05	13219038	13219735	Chr05.g16032
Chr05	13189909	13230650	Assemblytics_b_3157	485	+	Repeat_contraction	40741	40256	Chr05:14901420-14941676:+	between_alignments	Chr05	13224799	13329233	Chr05.g16033
Chr05	13189909	13230650	Assemblytics_b_3157	485	+	Repeat_contraction	40741	40256	Chr05:14901420-14941676:+	between_alignments	Chr05	13228424	13230687	Chr05.g16034
Chr05	13271987	13307751	Assemblytics_b_3158	3737	+	Repeat_contraction	35764	32027	Chr05:14982958-15014985:+	between_alignments	Chr05	13224799	13329233	Chr05.g16033
Chr05	13271987	13307751	Assemblytics_b_3158	3737	+	Repeat_contraction	35764	32027	Chr05:14982958-15014985:+	between_alignments	Chr05	13283675	13286935	Chr05.g16042
Chr05	13271987	13307751	Assemblytics_b_3158	3737	+	Repeat_contraction	35764	32027	Chr05:14982958-15014985:+	between_alignments	Chr05	13290089	13296251	Chr05.g16043
Chr05	13271987	13307751	Assemblytics_b_3158	3737	+	Repeat_contraction	35764	32027	Chr05:14982958-15014985:+	between_alignments	Chr05	13297343	13297908	Chr05.g16044
Chr05	13271987	13307751	Assemblytics_b_3158	3737	+	Repeat_contraction	35764	32027	Chr05:14982958-15014985:+	between_alignments	Chr05	13302145	13305098	Chr05.g16045
Chr05	13375813	13408312	Assemblytics_b_3160	2425	+	Repeat_contraction	32499	30074	Chr05:15082956-15113030:+	between_alignments	Chr05	13385736	13387579	Chr05.g16056
Chr05	13375813	13408312	Assemblytics_b_3160	2425	+	Repeat_contraction	32499	30074	Chr05:15082956-15113030:+	between_alignments	Chr05	13399335	13404327	Chr05.g16057
Chr05	14024340	14024830	Assemblytics_b_3180	487	+	Deletion	490	3	Chr05:15534370-15534373:+	between_alignments	Chr05	14022838	14025393	Chr05.g16112
Chr05	13991372	14008955	Assemblytics_b_3181	9757	+	Repeat_expansion	17583	27340	Chr05:15549742-15577082:+	between_alignments	Chr05	14001874	14004078	Chr05.g16109
Chr05	13991372	14008955	Assemblytics_b_3181	9757	+	Repeat_expansion	17583	27340	Chr05:15549742-15577082:+	between_alignments	Chr05	14004166	14005692	Chr05.g16110
Chr05	13942378	13948224	Assemblytics_b_3184	1133	+	Repeat_expansion	5846	6979	Chr05:15619756-15626735:+	between_alignments	Chr05	13938083	13943776	Chr05.g16105
Chr05	13927173	13927278	Assemblytics_b_3185	212	+	Tandem_expansion	-105	107	Chr05:15641955-15642062:+	between_alignments	Chr05	13924413	13928774	Chr05.g16104
Chr05	13734954	13734955	Assemblytics_b_3188	144	+	Insertion	0	144	Chr05:15831666-15831810:+	between_alignments	Chr05	13728863	13740973	Chr05.g16092
Chr05	13731949	13731950	Assemblytics_b_3189	118	+	Insertion	0	118	Chr05:15834786-15834904:+	between_alignments	Chr05	13728863	13740973	Chr05.g16092
Chr05	14496475	14503717	Assemblytics_b_3206	1272	+	Repeat_contraction	7242	5970	Chr05:16269605-16275575:+	between_alignments	Chr05	14497624	14497995	Chr05.g16158
Chr05	14496475	14503717	Assemblytics_b_3206	1272	+	Repeat_contraction	7242	5970	Chr05:16269605-16275575:+	between_alignments	Chr05	14498172	14498609	Chr05.g16159
Chr05	14496475	14503717	Assemblytics_b_3206	1272	+	Repeat_contraction	7242	5970	Chr05:16269605-16275575:+	between_alignments	Chr05	14498830	14501840	Chr05.g16160
Chr05	15154320	15154335	Assemblytics_b_3219	205	+	Insertion	-15	190	Chr05:16918643-16918833:+	between_alignments	Chr05	15153533	15157794	Chr05.g16207
Chr05	15243968	15244169	Assemblytics_b_3221	202	+	Deletion	201	-1	Chr05:17011904-17011905:-	between_alignments	Chr05	15222802	15267193	Chr05.g16212
Chr05	15308765	15354214	Assemblytics_b_3225	5943	+	Repeat_contraction	45449	39506	Chr05:17074167-17113673:+	between_alignments	Chr05	15316984	15321111	Chr05.g16216
Chr05	15308765	15354214	Assemblytics_b_3225	5943	+	Repeat_contraction	45449	39506	Chr05:17074167-17113673:+	between_alignments	Chr05	15335548	15340243	Chr05.g16218
Chr05	16038939	16039671	Assemblytics_b_3245	683	+	Deletion	732	49	Chr05:17869105-17869154:+	between_alignments	Chr05	16033128	16043316	Chr05.g16256
Chr05	16155707	16172581	Assemblytics_b_3248	5460	+	Repeat_contraction	16874	11414	Chr05:17988014-17999428:+	between_alignments	Chr05	16157743	16158792	Chr05.g16262
Chr05	16155707	16172581	Assemblytics_b_3248	5460	+	Repeat_contraction	16874	11414	Chr05:17988014-17999428:+	between_alignments	Chr05	16167159	16168534	Chr05.g16263
Chr05	16155707	16172581	Assemblytics_b_3248	5460	+	Repeat_contraction	16874	11414	Chr05:17988014-17999428:+	between_alignments	Chr05	16168855	16169841	Chr05.g16264
Chr05	16795831	16832740	Assemblytics_b_3257	5479	+	Repeat_contraction	36909	31430	Chr05:18612306-18643736:+	between_alignments	Chr05	16823440	16826222	Chr05.g16312
Chr05	17030173	17081910	Assemblytics_b_3263	3626	+	Repeat_expansion	51737	55363	Chr05:18848490-18903853:+	between_alignments	Chr05	17062966	17063806	Chr05.g16332
Chr05	17030173	17081910	Assemblytics_b_3263	3626	+	Repeat_expansion	51737	55363	Chr05:18848490-18903853:+	between_alignments	Chr05	17064764	17066526	Chr05.g16333
Chr05	17128229	17137283	Assemblytics_b_3265	1281	+	Repeat_expansion	9054	10335	Chr05:18949438-18959773:+	between_alignments	Chr05	17127421	17132338	Chr05.g16336
Chr05	17246332	17249108	Assemblytics_b_3267	2564	+	Repeat_contraction	2776	212	Chr05:19053120-19053332:+	between_alignments	Chr05	17244633	17247259	Chr05.g16343
Chr05	17377379	18059335	Assemblytics_b_3271	1257	+	Repeat_contraction	681956	680699	Chr05:19183451-19864150:+	between_alignments	Chr05	18005056	18009202	Chr05.g16355
Chr05	17377379	18059335	Assemblytics_b_3271	1257	+	Repeat_contraction	681956	680699	Chr05:19183451-19864150:+	between_alignments	Chr05	18015594	18016549	Chr05.g16356
Chr05	17377379	18059335	Assemblytics_b_3271	1257	+	Repeat_contraction	681956	680699	Chr05:19183451-19864150:+	between_alignments	Chr05	18016727	18018082	Chr05.g16357
Chr05	17377379	18059335	Assemblytics_b_3271	1257	+	Repeat_contraction	681956	680699	Chr05:19183451-19864150:+	between_alignments	Chr05	18036438	18041853	Chr05.g16359
Chr05	17377379	18059335	Assemblytics_b_3271	1257	+	Repeat_contraction	681956	680699	Chr05:19183451-19864150:+	between_alignments	Chr05	18047871	18051311	Chr05.g16360
Chr05	18147040	18155281	Assemblytics_b_3272	8249	+	Deletion	8241	-8	Chr05:19951973-19951981:-	between_alignments	Chr05	18147875	18150437	Chr05.g16366
Chr05	18147040	18155281	Assemblytics_b_3272	8249	+	Deletion	8241	-8	Chr05:19951973-19951981:-	between_alignments	Chr05	18152246	18154896	Chr05.g16367
Chr05	18972946	18982795	Assemblytics_b_3302	7786	+	Repeat_contraction	9849	2063	Chr05:20951271-20953334:+	between_alignments	Chr05	18975723	18976606	Chr05.g16428
Chr05	18972946	18982795	Assemblytics_b_3302	7786	+	Repeat_contraction	9849	2063	Chr05:20951271-20953334:+	between_alignments	Chr05	18977749	18980682	Chr05.g16429
Chr05	18972946	18982795	Assemblytics_b_3302	7786	+	Repeat_contraction	9849	2063	Chr05:20951271-20953334:+	between_alignments	Chr05	18982723	18985135	Chr05.g16430
Chr05	19181968	19182054	Assemblytics_b_3305	91	+	Tandem_expansion	-86	5	Chr05:21117926-21117931:+	between_alignments	Chr05	19179830	19185226	Chr05.g16443
Chr05	21277804	21302444	Assemblytics_b_3336	5139	+	Repeat_contraction	24640	19501	Chr05:23003840-23023341:+	between_alignments	Chr05	21294459	21296210	Chr05.g16579
Chr05	21435130	21459802	Assemblytics_b_3367	1700	+	Repeat_expansion	24672	26372	Chr05:23499181-23525553:+	between_alignments	Chr05	21442626	21449981	Chr05.g16592
Chr05	21928725	21928838	Assemblytics_b_3375	113	+	Deletion	113	0	Chr05:23816836-23816836:+	between_alignments	Chr05	21926957	21930404	Chr05.g16632
Chr05	21942248	21952057	Assemblytics_b_3376	495	+	Repeat_expansion	9809	10304	Chr05:23830372-23840676:+	between_alignments	Chr05	21943193	21947343	Chr05.g16634
Chr05	21970077	21974039	Assemblytics_b_3377	690	+	Repeat_contraction	3962	3272	Chr05:23858644-23861916:+	between_alignments	Chr05	21967556	21971260	Chr05.g16635
Chr05	22141477	22148957	Assemblytics_b_3384	805	+	Repeat_expansion	7480	8285	Chr05:24026245-24034530:+	between_alignments	Chr05	22141698	22146573	Chr05.g16643
Chr05	22141477	22148957	Assemblytics_b_3384	805	+	Repeat_expansion	7480	8285	Chr05:24026245-24034530:+	between_alignments	Chr05	22148192	22150594	Chr05.g16644
Chr05	23254392	23271031	Assemblytics_b_3399	107	+	Repeat_expansion	16639	16746	Chr05:24671414-24688160:+	between_alignments	Chr05	23252463	23256710	Chr05.g16715
Chr05	23254392	23271031	Assemblytics_b_3399	107	+	Repeat_expansion	16639	16746	Chr05:24671414-24688160:+	between_alignments	Chr05	23264503	23266465	Chr05.g16716
Chr05	23766476	23767252	Assemblytics_b_3409	5521	+	Repeat_expansion	776	6297	Chr05:25003325-25009622:+	between_alignments	Chr05	23760565	23776971	Chr05.g16744
Chr05	23777411	23798585	Assemblytics_b_3410	4529	+	Repeat_contraction	21174	16645	Chr05:25019722-25036367:+	between_alignments	Chr05	23794027	23795847	Chr05.g16747
Chr05	23805756	23805913	Assemblytics_b_3413	66	+	Repeat_contraction	157	91	Chr05:25043656-25043747:+	between_alignments	Chr05	23803598	23808083	Chr05.g16748
Chr05	23987917	23987928	Assemblytics_b_3416	52	+	Tandem_contraction	-11	-63	Chr05:25223273-25223336:-	between_alignments	Chr05	23982514	23989108	Chr05.g16754
Chr05	24026124	24065715	Assemblytics_b_3418	5868	+	Repeat_contraction	39591	33723	Chr05:25261846-25295569:+	between_alignments	Chr05	24029500	24032847	Chr05.g16757
Chr05	24093106	24143123	Assemblytics_b_3419	774	+	Repeat_expansion	50017	50791	Chr05:25322840-25373631:+	between_alignments	Chr05	24102022	24104952	Chr05.g16760
Chr05	24093106	24143123	Assemblytics_b_3419	774	+	Repeat_expansion	50017	50791	Chr05:25322840-25373631:+	between_alignments	Chr05	24111987	24112965	Chr05.g16761
Chr05	24093106	24143123	Assemblytics_b_3419	774	+	Repeat_expansion	50017	50791	Chr05:25322840-25373631:+	between_alignments	Chr05	24130251	24134492	Chr05.g16762
Chr05	24211256	24212394	Assemblytics_b_3433	529	+	Repeat_expansion	1138	1667	Chr05:25520039-25521706:+	between_alignments	Chr05	24207966	24215557	Chr05.g16768
Chr05	24348044	24349653	Assemblytics_b_3437	100	+	Repeat_contraction	1609	1509	Chr05:25659276-25660785:+	between_alignments	Chr05	24349285	24351087	Chr05.g16781
Chr05	24679512	24689607	Assemblytics_b_3443	122	+	Repeat_expansion	10095	10217	Chr05:25995646-26005863:+	between_alignments	Chr05	24681702	24686398	Chr05.g16815
Chr05	24679512	24689607	Assemblytics_b_3443	122	+	Repeat_expansion	10095	10217	Chr05:25995646-26005863:+	between_alignments	Chr05	24688947	24692071	Chr05.g16816
Chr05	25097637	25128461	Assemblytics_b_3453	7654	+	Repeat_expansion	30824	38478	Chr05:26426525-26465003:+	between_alignments	Chr05	25108082	25112012	Chr05.g16839
Chr05	25097637	25128461	Assemblytics_b_3453	7654	+	Repeat_expansion	30824	38478	Chr05:26426525-26465003:+	between_alignments	Chr05	25125172	25130545	Chr05.g16842
Chr05	25425292	25448218	Assemblytics_b_3458	5084	+	Repeat_expansion	22926	28010	Chr05:26773288-26801298:+	between_alignments	Chr05	25427110	25428332	Chr05.g16874
Chr05	25425292	25448218	Assemblytics_b_3458	5084	+	Repeat_expansion	22926	28010	Chr05:26773288-26801298:+	between_alignments	Chr05	25437336	25438137	Chr05.g16875
Chr05	25584449	25584548	Assemblytics_b_3462	97	+	Deletion	99	2	Chr05:26935950-26935952:+	between_alignments	Chr05	25579642	25585182	Chr05.g16879
Chr05	25602868	25613790	Assemblytics_b_3463	6612	+	Repeat_expansion	10922	17534	Chr05:26954442-26971976:+	between_alignments	Chr05	25603373	25604577	Chr05.g16885
Chr05	25602868	25613790	Assemblytics_b_3463	6612	+	Repeat_expansion	10922	17534	Chr05:26954442-26971976:+	between_alignments	Chr05	25605640	25606332	Chr05.g16886
Chr05	25692255	25692755	Assemblytics_b_3468	503	+	Deletion	500	-3	Chr05:27052508-27052511:-	between_alignments	Chr05	25692258	25693947	Chr05.g16899
Chr05	25759413	25784213	Assemblytics_b_3469	216	+	Repeat_contraction	24800	24584	Chr05:27119159-27143743:+	between_alignments	Chr05	25773615	25776873	Chr05.g16909
Chr05	25759413	25784213	Assemblytics_b_3469	216	+	Repeat_contraction	24800	24584	Chr05:27119159-27143743:+	between_alignments	Chr05	25779748	25780236	Chr05.g16910
Chr05	25759413	25784213	Assemblytics_b_3469	216	+	Repeat_contraction	24800	24584	Chr05:27119159-27143743:+	between_alignments	Chr05	25780427	25783896	Chr05.g16911
Chr05	25822577	25859262	Assemblytics_b_3470	2116	+	Repeat_contraction	36685	34569	Chr05:27182158-27216727:+	between_alignments	Chr05	25821613	25823943	Chr05.g16916
Chr05	25888495	25888587	Assemblytics_b_3472	121	+	Repeat_expansion	92	213	Chr05:27246743-27246956:+	between_alignments	Chr05	25887776	25890323	Chr05.g16921
Chr05	26231725	26240799	Assemblytics_b_3477	279	+	Repeat_contraction	9074	8795	Chr05:27572423-27581218:+	between_alignments	Chr05	26235111	26236121	Chr05.g16954
Chr05	26272056	26287714	Assemblytics_b_3478	839	+	Repeat_expansion	15658	16497	Chr05:27612546-27629043:+	between_alignments	Chr05	26286886	26287395	Chr05.g16959
Chr05	26413412	26483285	Assemblytics_b_3482	2104	+	Repeat_contraction	69873	67769	Chr05:27755980-27823749:+	between_alignments	Chr05	26423942	26426997	Chr05.g16972
Chr05	26413412	26483285	Assemblytics_b_3482	2104	+	Repeat_contraction	69873	67769	Chr05:27755980-27823749:+	between_alignments	Chr05	26427051	26430638	Chr05.g16973
Chr05	26413412	26483285	Assemblytics_b_3482	2104	+	Repeat_contraction	69873	67769	Chr05:27755980-27823749:+	between_alignments	Chr05	26461030	26465673	Chr05.g16975
Chr05	26413412	26483285	Assemblytics_b_3482	2104	+	Repeat_contraction	69873	67769	Chr05:27755980-27823749:+	between_alignments	Chr05	26472190	26476835	Chr05.g16976
Chr05	26413412	26483285	Assemblytics_b_3482	2104	+	Repeat_contraction	69873	67769	Chr05:27755980-27823749:+	between_alignments	Chr05	26480663	26482690	Chr05.g16977
Chr05	26887002	26908574	Assemblytics_b_3484	1248	+	Repeat_expansion	21572	22820	Chr05:28097270-28120090:+	between_alignments	Chr05	26887131	26888086	Chr05.g17010
Chr05	26887002	26908574	Assemblytics_b_3484	1248	+	Repeat_expansion	21572	22820	Chr05:28097270-28120090:+	between_alignments	Chr05	26888264	26891725	Chr05.g17011
Chr05	26887002	26908574	Assemblytics_b_3484	1248	+	Repeat_expansion	21572	22820	Chr05:28097270-28120090:+	between_alignments	Chr05	26898043	26900530	Chr05.g17012
Chr05	26887002	26908574	Assemblytics_b_3484	1248	+	Repeat_expansion	21572	22820	Chr05:28097270-28120090:+	between_alignments	Chr05	26903085	26905985	Chr05.g17013
Chr05	26946301	26946332	Assemblytics_b_3486	92	+	Insertion	-31	61	Chr05:28157975-28158036:+	between_alignments	Chr05	26945405	26949287	Chr05.g17019
Chr05	26974745	26984941	Assemblytics_b_3487	508	+	Repeat_expansion	10196	10704	Chr05:28186421-28197125:+	between_alignments	Chr05	26978668	26982981	Chr05.g17024
Chr05	26974745	26984941	Assemblytics_b_3487	508	+	Repeat_expansion	10196	10704	Chr05:28186421-28197125:+	between_alignments	Chr05	26983684	26984791	Chr05.g17025
Chr05	26999141	26999152	Assemblytics_b_3490	653	+	Insertion	11	664	Chr05:28211302-28211966:+	between_alignments	Chr05	26999126	27002425	Chr05.g17029
Chr05	27100429	27116020	Assemblytics_b_3493	6424	+	Repeat_expansion	15591	22015	Chr05:28312517-28334532:+	between_alignments	Chr05	27103437	27105225	Chr05.g17039
Chr05	27100429	27116020	Assemblytics_b_3493	6424	+	Repeat_expansion	15591	22015	Chr05:28312517-28334532:+	between_alignments	Chr05	27109701	27113388	Chr05.g17040
Chr05	27190057	27193141	Assemblytics_b_3496	3080	+	Deletion	3084	4	Chr05:28408771-28408775:+	between_alignments	Chr05	27192150	27195660	Chr05.g17047
Chr05	27190057	27193141	Assemblytics_b_3500	3080	+	Deletion	3084	4	Chr05:28439315-28439319:+	between_alignments	Chr05	27192150	27195660	Chr05.g17047
Chr05	27193553	27193565	Assemblytics_b_3501	174	+	Insertion	-12	162	Chr05:28439727-28439889:+	between_alignments	Chr05	27192150	27195660	Chr05.g17047
Chr05	27194325	27199173	Assemblytics_b_3502	385	+	Repeat_expansion	4848	5233	Chr05:28440656-28445889:+	between_alignments	Chr05	27192150	27195660	Chr05.g17047
Chr05	27415496	27421282	Assemblytics_b_3517	2154	+	Repeat_contraction	5786	3632	Chr05:28709480-28713112:+	between_alignments	Chr05	27415011	27416151	Chr05.g17073
Chr05	27415496	27421282	Assemblytics_b_3517	2154	+	Repeat_contraction	5786	3632	Chr05:28709480-28713112:+	between_alignments	Chr05	27418900	27421578	Chr05.g17074
Chr05	27351127	27351132	Assemblytics_b_3520	5895	+	Insertion	-5	5890	Chr05:28730928-28736818:+	between_alignments	Chr05	27348494	27352117	Chr05.g17065
Chr05	27359309	27371307	Assemblytics_b_3521	3545	+	Repeat_expansion	11998	15543	Chr05:28745055-28760598:+	between_alignments	Chr05	27359455	27361851	Chr05.g17066
Chr05	27450626	27452742	Assemblytics_b_3524	5586	+	Tandem_expansion	-2116	3470	Chr05:28788082-28791552:+	between_alignments	Chr05	27436800	27455426	Chr05.g17076
Chr05	27469152	27469299	Assemblytics_b_3541	201	+	Tandem_expansion	-147	54	Chr05:28939262-28939316:+	between_alignments	Chr05	27464407	27470013	Chr05.g17077
Chr05	27493895	27493899	Assemblytics_b_3542	6404	+	Insertion	-4	6400	Chr05:28964125-28970525:+	between_alignments	Chr05	27493861	27496095	Chr05.g17082
Chr05	27507471	27582954	Assemblytics_b_3543	1270	+	Repeat_contraction	75483	74213	Chr05:28984115-29058328:+	between_alignments	Chr05	27506965	27508018	Chr05.g17084
Chr05	27507471	27582954	Assemblytics_b_3543	1270	+	Repeat_contraction	75483	74213	Chr05:28984115-29058328:+	between_alignments	Chr05	27522472	27523564	Chr05.g17085
Chr05	27507471	27582954	Assemblytics_b_3543	1270	+	Repeat_contraction	75483	74213	Chr05:28984115-29058328:+	between_alignments	Chr05	27540459	27542045	Chr05.g17087
Chr05	27507471	27582954	Assemblytics_b_3543	1270	+	Repeat_contraction	75483	74213	Chr05:28984115-29058328:+	between_alignments	Chr05	27550116	27551821	Chr05.g17088
Chr05	27507471	27582954	Assemblytics_b_3543	1270	+	Repeat_contraction	75483	74213	Chr05:28984115-29058328:+	between_alignments	Chr05	27552736	27557085	Chr05.g17089
Chr05	27507471	27582954	Assemblytics_b_3543	1270	+	Repeat_contraction	75483	74213	Chr05:28984115-29058328:+	between_alignments	Chr05	27557564	27559402	Chr05.g17090
Chr05	27507471	27582954	Assemblytics_b_3543	1270	+	Repeat_contraction	75483	74213	Chr05:28984115-29058328:+	between_alignments	Chr05	27564250	27565427	Chr05.g17091
Chr05	27507471	27582954	Assemblytics_b_3543	1270	+	Repeat_contraction	75483	74213	Chr05:28984115-29058328:+	between_alignments	Chr05	27576263	27580780	Chr05.g17092
Chr05	27586536	27592760	Assemblytics_b_3544	380	+	Repeat_expansion	6224	6604	Chr05:29061891-29068495:+	between_alignments	Chr05	27589118	27592530	Chr05.g17093
Chr05	27705477	27706876	Assemblytics_b_3551	1378	+	Deletion	1399	21	Chr05:29178189-29178210:+	between_alignments	Chr05	27706051	27710786	Chr05.g17104
Chr05	27707193	27707194	Assemblytics_b_3552	96	+	Insertion	0	96	Chr05:29178528-29178624:+	between_alignments	Chr05	27706051	27710786	Chr05.g17104
Chr05	27961874	27962001	Assemblytics_b_3554	758	+	Repeat_expansion	127	885	Chr05:29433042-29433927:+	between_alignments	Chr05	27960489	27964485	Chr05.g17128
Chr05	28065485	28079832	Assemblytics_b_3557	1839	+	Repeat_expansion	14347	16186	Chr05:29538786-29554972:+	between_alignments	Chr05	28065679	28067842	Chr05.g17146
Chr05	28065485	28079832	Assemblytics_b_3557	1839	+	Repeat_expansion	14347	16186	Chr05:29538786-29554972:+	between_alignments	Chr05	28073164	28077968	Chr05.g17147
Chr05	28065485	28079832	Assemblytics_b_3557	1839	+	Repeat_expansion	14347	16186	Chr05:29538786-29554972:+	between_alignments	Chr05	28078723	28085302	Chr05.g17148
Chr05	28160447	28160524	Assemblytics_b_3558	96	+	Tandem_expansion	-77	19	Chr05:29635634-29635653:+	between_alignments	Chr05	28145804	28165454	Chr05.g17158
Chr05	28263449	28277512	Assemblytics_b_3559	355	+	Repeat_contraction	14063	13708	Chr05:29738678-29752386:+	between_alignments	Chr05	28258749	28266711	Chr05.g17170
Chr05	28263449	28277512	Assemblytics_b_3559	355	+	Repeat_contraction	14063	13708	Chr05:29738678-29752386:+	between_alignments	Chr05	28269006	28270673	Chr05.g17171
Chr05	28263449	28277512	Assemblytics_b_3559	355	+	Repeat_contraction	14063	13708	Chr05:29738678-29752386:+	between_alignments	Chr05	28272498	28273247	Chr05.g17172
Chr05	28312184	28312285	Assemblytics_b_3561	97	+	Tandem_expansion	-101	-4	Chr05:29787309-29787313:-	between_alignments	Chr05	28309916	28313164	Chr05.g17173
Chr05	28355906	28368141	Assemblytics_b_3562	504	+	Repeat_expansion	12235	12739	Chr05:29830864-29843603:+	between_alignments	Chr05	28354265	28356438	Chr05.g17178
Chr05	28355906	28368141	Assemblytics_b_3562	504	+	Repeat_expansion	12235	12739	Chr05:29830864-29843603:+	between_alignments	Chr05	28358553	28362026	Chr05.g17179
Chr05	28612658	28769284	Assemblytics_b_3565	928	+	Repeat_expansion	156626	157554	Chr05:30088205-30245759:+	between_alignments	Chr05	28609975	28614647	Chr05.g17208
Chr05	28612658	28769284	Assemblytics_b_3565	928	+	Repeat_expansion	156626	157554	Chr05:30088205-30245759:+	between_alignments	Chr05	28615561	28618812	Chr05.g17209
Chr05	28612658	28769284	Assemblytics_b_3565	928	+	Repeat_expansion	156626	157554	Chr05:30088205-30245759:+	between_alignments	Chr05	28639042	28642326	Chr05.g17211
Chr05	28612658	28769284	Assemblytics_b_3565	928	+	Repeat_expansion	156626	157554	Chr05:30088205-30245759:+	between_alignments	Chr05	28653798	28656079	Chr05.g17213
Chr05	28612658	28769284	Assemblytics_b_3565	928	+	Repeat_expansion	156626	157554	Chr05:30088205-30245759:+	between_alignments	Chr05	28673580	28676379	Chr05.g17214
Chr05	28612658	28769284	Assemblytics_b_3565	928	+	Repeat_expansion	156626	157554	Chr05:30088205-30245759:+	between_alignments	Chr05	28735813	28738307	Chr05.g17218
Chr05	28612658	28769284	Assemblytics_b_3565	928	+	Repeat_expansion	156626	157554	Chr05:30088205-30245759:+	between_alignments	Chr05	28741236	28743070	Chr05.g17219
Chr05	28612658	28769284	Assemblytics_b_3565	928	+	Repeat_expansion	156626	157554	Chr05:30088205-30245759:+	between_alignments	Chr05	28750704	28751148	Chr05.g17220
Chr05	29021374	29032032	Assemblytics_b_3567	676	+	Repeat_contraction	10658	9982	Chr05:30497863-30507845:+	between_alignments	Chr05	29024389	29027852	Chr05.g17248
Chr05	29181681	29189602	Assemblytics_b_3573	5553	+	Repeat_expansion	7921	13474	Chr05:30662533-30676007:+	between_alignments	Chr05	29184931	29188333	Chr05.g17263
Chr05	29306755	29311964	Assemblytics_b_3574	773	+	Repeat_contraction	5209	4436	Chr05:30792962-30797398:+	between_alignments	Chr05	29309054	29311306	Chr05.g17271
Chr05	29357114	29372696	Assemblytics_b_3577	8722	+	Repeat_contraction	15582	6860	Chr05:30845343-30852203:+	between_alignments	Chr05	29360211	29360788	Chr05.g17275
Chr05	32084270	32085126	Assemblytics_b_3605	846	+	Deletion	856	10	Chr05:32505721-32505731:+	between_alignments	Chr05	32080777	32087544	Chr05.g17547
Chr05	32203050	32222979	Assemblytics_b_3607	3650	+	Repeat_contraction	19929	16279	Chr05:32639082-32655361:+	between_alignments	Chr05	32206983	32214714	Chr05.g17564
Chr05	33753094	33753241	Assemblytics_b_3654	146	+	Deletion	147	1	Chr05:33771228-33771229:+	between_alignments	Chr05	33752714	33753831	Chr05.g17698
Chr05	33787089	33797380	Assemblytics_b_3655	209	+	Repeat_contraction	10291	10082	Chr05:33805076-33815158:+	between_alignments	Chr05	33791510	33806494	Chr05.g17705
Chr05	33798491	33798781	Assemblytics_b_3656	235	+	Repeat_contraction	290	55	Chr05:33816251-33816306:+	between_alignments	Chr05	33791510	33806494	Chr05.g17705
Chr05	33874705	33874825	Assemblytics_b_3657	117	+	Deletion	120	3	Chr05:33892292-33892295:+	between_alignments	Chr05	33873187	33876788	Chr05.g17715
Chr05	33950046	33961725	Assemblytics_b_3658	265	+	Repeat_contraction	11679	11414	Chr05:33967781-33979195:+	between_alignments	Chr05	33954743	33961338	Chr05.g17728
Chr05	34138300	34138301	Assemblytics_b_3660	86	+	Tandem_contraction	-1	-87	Chr05:34080501-34080588:-	between_alignments	Chr05	34135024	34155427	Chr05.g17748
Chr05	34198217	34207333	Assemblytics_b_3662	4338	+	Repeat_expansion	9116	13454	Chr05:34140574-34154028:+	between_alignments	Chr05	34202856	34206871	Chr05.g17757
Chr06	1263497	1276202	Assemblytics_b_3668	484	+	Repeat_contraction	12705	12221	Chr06:1275585-1287806:+	between_alignments	Chr06	1274620	1275212	Chr06.g17942
Chr06	1309988	1310056	Assemblytics_b_3669	71	+	Deletion	68	-3	Chr06:1321522-1321525:-	between_alignments	Chr06	1305046	1310154	Chr06.g17950
Chr06	1590349	1590660	Assemblytics_b_3672	611	+	Tandem_expansion	-311	300	Chr06:1602033-1602333:+	between_alignments	Chr06	1588865	1590987	Chr06.g17999
Chr06	1883815	1903756	Assemblytics_b_3674	64	+	Tandem_contraction	-19941	-20005	Chr06:1896251-1916256:-	between_alignments	Chr06	1882850	1884921	Chr06.g18037
Chr06	1883815	1903756	Assemblytics_b_3674	64	+	Tandem_contraction	-19941	-20005	Chr06:1896251-1916256:-	between_alignments	Chr06	1888687	1891435	Chr06.g18039
Chr06	1883815	1903756	Assemblytics_b_3674	64	+	Tandem_contraction	-19941	-20005	Chr06:1896251-1916256:-	between_alignments	Chr06	1892576	1892983	Chr06.g18040
Chr06	1883815	1903756	Assemblytics_b_3674	64	+	Tandem_contraction	-19941	-20005	Chr06:1896251-1916256:-	between_alignments	Chr06	1893831	1896637	Chr06.g18041
Chr06	1883815	1903756	Assemblytics_b_3674	64	+	Tandem_contraction	-19941	-20005	Chr06:1896251-1916256:-	between_alignments	Chr06	1897216	1906694	Chr06.g18042
Chr06	1883815	1903756	Assemblytics_b_3674	64	+	Tandem_contraction	-19941	-20005	Chr06:1896251-1916256:-	between_alignments	Chr06	1897219	1899250	Chr06.g18043
Chr06	2015799	2019430	Assemblytics_b_3676	299	+	Repeat_expansion	3631	3930	Chr06:2028338-2032268:+	between_alignments	Chr06	2015180	2017553	Chr06.g18064
Chr06	2334498	2340558	Assemblytics_b_3679	6069	+	Deletion	6060	-9	Chr06:2343491-2343500:-	between_alignments	Chr06	2333741	2335509	Chr06.g18112
Chr06	2506358	2515823	Assemblytics_b_3682	119	+	Repeat_contraction	9465	9346	Chr06:2514823-2524169:+	between_alignments	Chr06	2505595	2509889	Chr06.g18136
Chr06	2506358	2515823	Assemblytics_b_3682	119	+	Repeat_contraction	9465	9346	Chr06:2514823-2524169:+	between_alignments	Chr06	2512586	2513205	Chr06.g18137
Chr06	2543962	2604587	Assemblytics_b_3683	9343	+	Repeat_contraction	60625	51282	Chr06:2552300-2603582:+	between_alignments	Chr06	2558183	2560342	Chr06.g18142
Chr06	2543962	2604587	Assemblytics_b_3683	9343	+	Repeat_contraction	60625	51282	Chr06:2552300-2603582:+	between_alignments	Chr06	2564450	2567191	Chr06.g18143
Chr06	2543962	2604587	Assemblytics_b_3683	9343	+	Repeat_contraction	60625	51282	Chr06:2552300-2603582:+	between_alignments	Chr06	2570776	2572706	Chr06.g18144
Chr06	2543962	2604587	Assemblytics_b_3683	9343	+	Repeat_contraction	60625	51282	Chr06:2552300-2603582:+	between_alignments	Chr06	2574278	2576555	Chr06.g18145
Chr06	2543962	2604587	Assemblytics_b_3683	9343	+	Repeat_contraction	60625	51282	Chr06:2552300-2603582:+	between_alignments	Chr06	2580075	2581899	Chr06.g18146
Chr06	2543962	2604587	Assemblytics_b_3683	9343	+	Repeat_contraction	60625	51282	Chr06:2552300-2603582:+	between_alignments	Chr06	2583522	2585783	Chr06.g18147
Chr06	2543962	2604587	Assemblytics_b_3683	9343	+	Repeat_contraction	60625	51282	Chr06:2552300-2603582:+	between_alignments	Chr06	2591905	2594130	Chr06.g18148
Chr06	2543962	2604587	Assemblytics_b_3683	9343	+	Repeat_contraction	60625	51282	Chr06:2552300-2603582:+	between_alignments	Chr06	2596138	2599027	Chr06.g18149
Chr06	2543962	2604587	Assemblytics_b_3683	9343	+	Repeat_contraction	60625	51282	Chr06:2552300-2603582:+	between_alignments	Chr06	2600203	2604294	Chr06.g18150
Chr06	2632417	2632661	Assemblytics_b_3685	242	+	Tandem_expansion	-244	-2	Chr06:2632444-2632446:-	between_alignments	Chr06	2629753	2632988	Chr06.g18157
Chr06	2646479	2652579	Assemblytics_b_3686	6109	+	Deletion	6100	-9	Chr06:2646476-2646485:-	between_alignments	Chr06	2649748	2651696	Chr06.g18160
Chr06	2759578	2760719	Assemblytics_b_3691	1145	+	Deletion	1141	-4	Chr06:2793903-2793907:-	between_alignments	Chr06	2756741	2763534	Chr06.g18178
Chr06	3086929	3088293	Assemblytics_b_3695	472	+	Repeat_contraction	1364	892	Chr06:3130480-3131372:+	between_alignments	Chr06	3076104	3088357	Chr06.g18225
Chr06	3234844	3305754	Assemblytics_b_3697	285	+	Repeat_expansion	70910	71195	Chr06:3277867-3349062:+	between_alignments	Chr06	3236036	3238307	Chr06.g18246
Chr06	3234844	3305754	Assemblytics_b_3697	285	+	Repeat_expansion	70910	71195	Chr06:3277867-3349062:+	between_alignments	Chr06	3239603	3241756	Chr06.g18247
Chr06	3234844	3305754	Assemblytics_b_3697	285	+	Repeat_expansion	70910	71195	Chr06:3277867-3349062:+	between_alignments	Chr06	3247585	3249738	Chr06.g18248
Chr06	3234844	3305754	Assemblytics_b_3697	285	+	Repeat_expansion	70910	71195	Chr06:3277867-3349062:+	between_alignments	Chr06	3255059	3256662	Chr06.g18249
Chr06	3234844	3305754	Assemblytics_b_3697	285	+	Repeat_expansion	70910	71195	Chr06:3277867-3349062:+	between_alignments	Chr06	3257725	3259090	Chr06.g18250
Chr06	3234844	3305754	Assemblytics_b_3697	285	+	Repeat_expansion	70910	71195	Chr06:3277867-3349062:+	between_alignments	Chr06	3296261	3297905	Chr06.g18253
Chr06	3234844	3305754	Assemblytics_b_3697	285	+	Repeat_expansion	70910	71195	Chr06:3277867-3349062:+	between_alignments	Chr06	3303052	3305205	Chr06.g18254
Chr06	3339918	3351209	Assemblytics_b_3698	86	+	Repeat_expansion	11291	11377	Chr06:3383081-3394458:+	between_alignments	Chr06	3340681	3343653	Chr06.g18262
Chr06	3339918	3351209	Assemblytics_b_3698	86	+	Repeat_expansion	11291	11377	Chr06:3383081-3394458:+	between_alignments	Chr06	3343812	3346066	Chr06.g18263
Chr06	3339918	3351209	Assemblytics_b_3698	86	+	Repeat_expansion	11291	11377	Chr06:3383081-3394458:+	between_alignments	Chr06	3346127	3347820	Chr06.g18264
Chr06	3401376	3407084	Assemblytics_b_3699	274	+	Repeat_expansion	5708	5982	Chr06:3444529-3450511:+	between_alignments	Chr06	3402608	3408023	Chr06.g18277
Chr06	3950479	3953823	Assemblytics_b_3705	313	+	Repeat_contraction	3344	3031	Chr06:3993483-3996514:+	between_alignments	Chr06	3951209	3952988	Chr06.g18365
Chr06	5864985	5873670	Assemblytics_b_3717	158	+	Repeat_contraction	8685	8527	Chr06:5926805-5935332:+	between_alignments	Chr06	5866271	5867118	Chr06.g18560
Chr06	6081548	6081552	Assemblytics_b_3721	93	+	Insertion	4	97	Chr06:6143175-6143272:+	between_alignments	Chr06	6081548	6083746	Chr06.g18594
Chr06	6107793	6108472	Assemblytics_b_3722	683	+	Deletion	679	-4	Chr06:6169574-6169578:-	between_alignments	Chr06	6106184	6112481	Chr06.g18601
Chr06	6192291	6192454	Assemblytics_b_3723	163	+	Deletion	163	0	Chr06:6253202-6253202:+	between_alignments	Chr06	6187608	6195796	Chr06.g18614
Chr06	6314658	6315018	Assemblytics_b_3726	357	+	Tandem_expansion	-360	-3	Chr06:6375273-6375276:-	between_alignments	Chr06	6310645	6315268	Chr06.g18635
Chr06	6702572	6702576	Assemblytics_b_3730	5599	+	Insertion	-4	5595	Chr06:6762897-6768492:+	between_alignments	Chr06	6698944	6703453	Chr06.g18687
Chr06	6787879	6814416	Assemblytics_b_3731	851	+	Repeat_expansion	26537	27388	Chr06:6853528-6880916:+	between_alignments	Chr06	6809587	6811733	Chr06.g18697
Chr06	7018780	7018781	Assemblytics_b_3734	128	+	Insertion	0	128	Chr06:7085901-7086029:+	between_alignments	Chr06	7017372	7019347	Chr06.g18723
Chr06	7558797	7582686	Assemblytics_b_3739	675	+	Repeat_contraction	23889	23214	Chr06:7625429-7648643:+	between_alignments	Chr06	7560685	7561086	Chr06.g18802
Chr06	7558797	7582686	Assemblytics_b_3739	675	+	Repeat_contraction	23889	23214	Chr06:7625429-7648643:+	between_alignments	Chr06	7561188	7561835	Chr06.g18803
Chr06	7558797	7582686	Assemblytics_b_3739	675	+	Repeat_contraction	23889	23214	Chr06:7625429-7648643:+	between_alignments	Chr06	7562826	7564245	Chr06.g18804
Chr06	7558797	7582686	Assemblytics_b_3739	675	+	Repeat_contraction	23889	23214	Chr06:7625429-7648643:+	between_alignments	Chr06	7564403	7565595	Chr06.g18805
Chr06	8161450	8161451	Assemblytics_b_3752	258	+	Tandem_contraction	0	-258	Chr06:8231254-8231512:-	between_alignments	Chr06	8160310	8161980	Chr06.g18892
Chr06	8633367	8658912	Assemblytics_b_3754	3630	+	Repeat_expansion	25545	29175	Chr06:8703181-8732356:+	between_alignments	Chr06	8646628	8648822	Chr06.g18969
Chr06	8736377	8736417	Assemblytics_b_3755	58	+	Deletion	40	-18	Chr06:8809662-8809680:-	between_alignments	Chr06	8735465	8740861	Chr06.g18977
Chr06	8964396	8964397	Assemblytics_b_3758	968	+	Insertion	1	969	Chr06:9037009-9037978:+	between_alignments	Chr06	8962501	8964512	Chr06.g19009
Chr06	10349217	10349321	Assemblytics_b_3762	99	+	Deletion	104	5	Chr06:10422822-10422827:+	between_alignments	Chr06	10329881	10353546	Chr06.g19205
Chr06	10649781	10680684	Assemblytics_b_3764	570	+	Repeat_expansion	30903	31473	Chr06:10723568-10755041:+	between_alignments	Chr06	10652867	10654591	Chr06.g19238
Chr06	10769978	10769982	Assemblytics_b_3766	692	+	Insertion	-4	688	Chr06:10844183-10844871:+	between_alignments	Chr06	10767945	10772111	Chr06.g19250
Chr06	11148276	11173674	Assemblytics_b_3769	1418	+	Repeat_contraction	25398	23980	Chr06:11224492-11248472:+	between_alignments	Chr06	11151686	11153799	Chr06.g19297
Chr06	11148276	11173674	Assemblytics_b_3769	1418	+	Repeat_contraction	25398	23980	Chr06:11224492-11248472:+	between_alignments	Chr06	11168261	11170528	Chr06.g19299
Chr06	11298102	11304146	Assemblytics_b_3771	1218	+	Repeat_contraction	6044	4826	Chr06:11372923-11377749:+	between_alignments	Chr06	11297531	11298742	Chr06.g19314
Chr06	11298102	11304146	Assemblytics_b_3771	1218	+	Repeat_contraction	6044	4826	Chr06:11372923-11377749:+	between_alignments	Chr06	11299208	11303076	Chr06.g19315
Chr06	11613900	11626720	Assemblytics_b_3775	148	+	Repeat_contraction	12820	12672	Chr06:11686856-11699528:+	between_alignments	Chr06	11616574	11620159	Chr06.g19354
Chr06	11914702	11914819	Assemblytics_b_3777	118	+	Deletion	117	-1	Chr06:11987370-11987371:-	between_alignments	Chr06	11913636	11916008	Chr06.g19383
Chr06	12059663	12062395	Assemblytics_b_3778	444	+	Repeat_expansion	2732	3176	Chr06:12132278-12135454:+	between_alignments	Chr06	12055478	12061107	Chr06.g19398
Chr06	12265257	12265480	Assemblytics_b_3780	220	+	Deletion	223	3	Chr06:12338201-12338204:+	between_alignments	Chr06	12264113	12270270	Chr06.g19425
Chr06	12286534	12286677	Assemblytics_b_3781	145	+	Deletion	143	-2	Chr06:12359254-12359256:-	between_alignments	Chr06	12285871	12289436	Chr06.g19427
Chr06	12476838	12483145	Assemblytics_b_3782	818	+	Repeat_expansion	6307	7125	Chr06:12549183-12556308:+	between_alignments	Chr06	12480318	12484518	Chr06.g19452
Chr06	12807191	12868020	Assemblytics_b_3787	245	+	Repeat_contraction	60829	60584	Chr06:12880779-12941363:+	between_alignments	Chr06	12808189	12810139	Chr06.g19487
Chr06	12807191	12868020	Assemblytics_b_3787	245	+	Repeat_contraction	60829	60584	Chr06:12880779-12941363:+	between_alignments	Chr06	12815443	12818248	Chr06.g19488
Chr06	12807191	12868020	Assemblytics_b_3787	245	+	Repeat_contraction	60829	60584	Chr06:12880779-12941363:+	between_alignments	Chr06	12826812	12829352	Chr06.g19489
Chr06	12807191	12868020	Assemblytics_b_3787	245	+	Repeat_contraction	60829	60584	Chr06:12880779-12941363:+	between_alignments	Chr06	12829774	12832491	Chr06.g19490
Chr06	12807191	12868020	Assemblytics_b_3787	245	+	Repeat_contraction	60829	60584	Chr06:12880779-12941363:+	between_alignments	Chr06	12834978	12836933	Chr06.g19491
Chr06	12807191	12868020	Assemblytics_b_3787	245	+	Repeat_contraction	60829	60584	Chr06:12880779-12941363:+	between_alignments	Chr06	12844242	12845014	Chr06.g19492
Chr06	12807191	12868020	Assemblytics_b_3787	245	+	Repeat_contraction	60829	60584	Chr06:12880779-12941363:+	between_alignments	Chr06	12856708	12857781	Chr06.g19493
Chr06	12807191	12868020	Assemblytics_b_3787	245	+	Repeat_contraction	60829	60584	Chr06:12880779-12941363:+	between_alignments	Chr06	12859332	12863724	Chr06.g19494
Chr06	13196067	13196068	Assemblytics_b_3789	183	+	Insertion	0	183	Chr06:13269698-13269881:+	between_alignments	Chr06	13188194	13196613	Chr06.g19527
Chr06	13369079	13374028	Assemblytics_b_3790	664	+	Repeat_contraction	4949	4285	Chr06:13442952-13447237:+	between_alignments	Chr06	13362279	13373301	Chr06.g19544
Chr06	13743537	13803867	Assemblytics_b_3796	7056	+	Repeat_contraction	60330	53274	Chr06:13810068-13863342:+	between_alignments	Chr06	13777706	13779388	Chr06.g19574
Chr06	13743537	13803867	Assemblytics_b_3796	7056	+	Repeat_contraction	60330	53274	Chr06:13810068-13863342:+	between_alignments	Chr06	13783453	13785864	Chr06.g19575
Chr06	14136419	14137583	Assemblytics_b_3800	1173	+	Deletion	1164	-9	Chr06:14195368-14195377:-	between_alignments	Chr06	14135085	14145809	Chr06.g19592
Chr06	14172852	14185404	Assemblytics_b_3801	1058	+	Repeat_expansion	12552	13610	Chr06:14230668-14244278:+	between_alignments	Chr06	14152033	14179734	Chr06.g19593
Chr06	14172852	14185404	Assemblytics_b_3801	1058	+	Repeat_expansion	12552	13610	Chr06:14230668-14244278:+	between_alignments	Chr06	14180585	14184484	Chr06.g19597
Chr06	14414496	14429127	Assemblytics_b_3803	832	+	Repeat_expansion	14631	15463	Chr06:14472630-14488093:+	between_alignments	Chr06	14420123	14425912	Chr06.g19620
Chr06	14414496	14429127	Assemblytics_b_3803	832	+	Repeat_expansion	14631	15463	Chr06:14472630-14488093:+	between_alignments	Chr06	14426714	14428391	Chr06.g19621
Chr06	14461587	14480857	Assemblytics_b_3807	947	+	Repeat_expansion	19270	20217	Chr06:14519767-14539984:+	between_alignments	Chr06	14462037	14464508	Chr06.g19625
Chr06	14803738	14804554	Assemblytics_b_3815	239	+	Repeat_expansion	816	1055	Chr06:14861158-14862213:+	between_alignments	Chr06	14800774	14805973	Chr06.g19653
Chr06	14805946	14806669	Assemblytics_b_3816	433	+	Repeat_expansion	723	1156	Chr06:14863590-14864746:+	between_alignments	Chr06	14800774	14805973	Chr06.g19653
Chr06	14831359	14843451	Assemblytics_b_3820	2528	+	Repeat_contraction	12092	9564	Chr06:14900908-14910472:+	between_alignments	Chr06	14831546	14834805	Chr06.g19655
Chr06	14863966	14870156	Assemblytics_b_3821	6201	+	Deletion	6190	-11	Chr06:14930952-14930963:-	between_alignments	Chr06	14865236	14866191	Chr06.g19656
Chr06	14863966	14870156	Assemblytics_b_3821	6201	+	Deletion	6190	-11	Chr06:14930952-14930963:-	between_alignments	Chr06	14866369	14867724	Chr06.g19657
Chr06	14882668	14915096	Assemblytics_b_3822	8687	+	Repeat_contraction	32428	23741	Chr06:14943501-14967242:+	between_alignments	Chr06	14894259	14895450	Chr06.g19660
Chr06	14882668	14915096	Assemblytics_b_3822	8687	+	Repeat_contraction	32428	23741	Chr06:14943501-14967242:+	between_alignments	Chr06	14912302	14914051	Chr06.g19664
Chr06	14997644	14997660	Assemblytics_b_3825	333	+	Insertion	16	349	Chr06:15056866-15057215:+	between_alignments	Chr06	14995133	14999621	Chr06.g19670
Chr06	15513241	15530066	Assemblytics_b_3844	8459	+	Repeat_contraction	16825	8366	Chr06:15554779-15563145:+	between_alignments	Chr06	15514527	15520512	Chr06.g19742
Chr06	15513241	15530066	Assemblytics_b_3844	8459	+	Repeat_contraction	16825	8366	Chr06:15554779-15563145:+	between_alignments	Chr06	15522454	15525021	Chr06.g19743
Chr06	15513241	15530066	Assemblytics_b_3844	8459	+	Repeat_contraction	16825	8366	Chr06:15554779-15563145:+	between_alignments	Chr06	15525367	15529821	Chr06.g19744
Chr06	15669055	15669089	Assemblytics_b_3849	71	+	Insertion	-34	37	Chr06:15685353-15685390:+	between_alignments	Chr06	15664271	15671027	Chr06.g19756
Chr06	15692671	15726857	Assemblytics_b_3852	259	+	Repeat_expansion	34186	34445	Chr06:15708989-15743434:+	between_alignments	Chr06	15711643	15713029	Chr06.g19759
Chr06	15692671	15726857	Assemblytics_b_3852	259	+	Repeat_expansion	34186	34445	Chr06:15708989-15743434:+	between_alignments	Chr06	15724151	15724904	Chr06.g19760
Chr06	15740450	15793782	Assemblytics_b_3855	9608	+	Repeat_contraction	53332	43724	Chr06:15766228-15809952:+	between_alignments	Chr06	15742806	15747742	Chr06.g19762
Chr06	15740450	15793782	Assemblytics_b_3855	9608	+	Repeat_contraction	53332	43724	Chr06:15766228-15809952:+	between_alignments	Chr06	15751937	15753819	Chr06.g19763
Chr06	15740450	15793782	Assemblytics_b_3855	9608	+	Repeat_contraction	53332	43724	Chr06:15766228-15809952:+	between_alignments	Chr06	15754659	15756241	Chr06.g19764
Chr06	15740450	15793782	Assemblytics_b_3855	9608	+	Repeat_contraction	53332	43724	Chr06:15766228-15809952:+	between_alignments	Chr06	15764865	15769448	Chr06.g19766
Chr06	15740450	15793782	Assemblytics_b_3855	9608	+	Repeat_contraction	53332	43724	Chr06:15766228-15809952:+	between_alignments	Chr06	15770876	15774370	Chr06.g19767
Chr06	15806919	15814810	Assemblytics_b_3856	1621	+	Repeat_expansion	7891	9512	Chr06:15823027-15832539:+	between_alignments	Chr06	15809056	15816010	Chr06.g19770
Chr06	15826739	15835103	Assemblytics_b_3857	8339	+	Deletion	8364	25	Chr06:15844486-15844511:+	between_alignments	Chr06	15831858	15834192	Chr06.g19771
Chr06	16039359	16039361	Assemblytics_b_3864	439	+	Insertion	-2	437	Chr06:16046879-16047316:+	between_alignments	Chr06	16038002	16042837	Chr06.g19785
Chr06	16095060	16103968	Assemblytics_b_3866	6709	+	Repeat_contraction	8908	2199	Chr06:16104261-16106460:+	between_alignments	Chr06	16100457	16102901	Chr06.g19790
Chr06	16218292	16234634	Assemblytics_b_3871	697	+	Repeat_expansion	16342	17039	Chr06:16217038-16234077:+	between_alignments	Chr06	16232174	16233842	Chr06.g19796
Chr06	16337541	16343327	Assemblytics_b_3874	685	+	Repeat_contraction	5786	5101	Chr06:16336650-16341751:+	between_alignments	Chr06	16339899	16345913	Chr06.g19804
Chr06	16369170	16377042	Assemblytics_b_3876	7886	+	Deletion	7872	-14	Chr06:16367442-16367456:-	between_alignments	Chr06	16367834	16374236	Chr06.g19807
Chr06	16411266	16429597	Assemblytics_b_3879	9815	+	Repeat_contraction	18331	8516	Chr06:16401884-16410400:+	between_alignments	Chr06	16416701	16417776	Chr06.g19811
Chr06	16411266	16429597	Assemblytics_b_3879	9815	+	Repeat_contraction	18331	8516	Chr06:16401884-16410400:+	between_alignments	Chr06	16422378	16427095	Chr06.g19812
Chr06	16497785	16509639	Assemblytics_b_3885	5757	+	Repeat_contraction	11854	6097	Chr06:16486968-16493065:+	between_alignments	Chr06	16500512	16507508	Chr06.g19818
Chr06	16497785	16509639	Assemblytics_b_3885	5757	+	Repeat_contraction	11854	6097	Chr06:16486968-16493065:+	between_alignments	Chr06	16509378	16510363	Chr06.g19819
Chr06	17164384	17230333	Assemblytics_b_3902	552	+	Repeat_contraction	65949	65397	Chr06:17037459-17102856:+	between_alignments	Chr06	17166068	17166752	Chr06.g19864
Chr06	17164384	17230333	Assemblytics_b_3902	552	+	Repeat_contraction	65949	65397	Chr06:17037459-17102856:+	between_alignments	Chr06	17167039	17167779	Chr06.g19865
Chr06	17164384	17230333	Assemblytics_b_3902	552	+	Repeat_contraction	65949	65397	Chr06:17037459-17102856:+	between_alignments	Chr06	17219411	17227313	Chr06.g19866
Chr06	17629991	17630088	Assemblytics_b_3916	91	+	Deletion	97	6	Chr06:17488528-17488534:+	between_alignments	Chr06	17626882	17641119	Chr06.g19900
Chr06	17631030	17633854	Assemblytics_b_3917	57	+	Repeat_contraction	2824	2767	Chr06:17489485-17492252:+	between_alignments	Chr06	17626882	17641119	Chr06.g19900
Chr06	17876835	17876885	Assemblytics_b_3925	50	+	Tandem_expansion	-50	0	Chr06:17721857-17721857:+	between_alignments	Chr06	17876069	17881571	Chr06.g19912
Chr06	18281470	18304268	Assemblytics_b_3936	1431	+	Repeat_expansion	22798	24229	Chr06:18164259-18188488:+	between_alignments	Chr06	18300892	18302454	Chr06.g19938
Chr06	18517490	18517492	Assemblytics_b_3941	56	+	Insertion	-2	54	Chr06:18403358-18403412:+	between_alignments	Chr06	18510836	18518910	Chr06.g19957
Chr06	18687158	18688014	Assemblytics_b_3944	883	+	Tandem_expansion	-856	27	Chr06:18573938-18573965:+	between_alignments	Chr06	18674487	18687675	Chr06.g19969
Chr06	19436935	19469025	Assemblytics_b_3958	1735	+	Repeat_contraction	32090	30355	Chr06:19251785-19282140:+	between_alignments	Chr06	19436342	19437544	Chr06.g20015
Chr06	19436935	19469025	Assemblytics_b_3958	1735	+	Repeat_contraction	32090	30355	Chr06:19251785-19282140:+	between_alignments	Chr06	19448334	19452229	Chr06.g20016
Chr06	19680073	19704946	Assemblytics_b_3961	1015	+	Repeat_contraction	24873	23858	Chr06:19466759-19490617:+	between_alignments	Chr06	19696113	19712242	Chr06.g20035
Chr06	19721137	19721872	Assemblytics_b_3962	731	+	Deletion	735	4	Chr06:19506790-19506794:+	between_alignments	Chr06	19712642	19721892	Chr06.g20036
Chr06	19801109	19804808	Assemblytics_b_3966	568	+	Repeat_contraction	3699	3131	Chr06:19570985-19574116:+	between_alignments	Chr06	19797425	19803572	Chr06.g20039
Chr06	20509979	20515675	Assemblytics_b_3985	313	+	Repeat_expansion	5696	6009	Chr06:20209411-20215420:+	between_alignments	Chr06	20514977	20516031	Chr06.g20081
Chr06	22159609	22288365	Assemblytics_b_4004	6885	+	Repeat_expansion	128756	135641	Chr06:21945573-22081214:+	between_alignments	Chr06	22165109	22167904	Chr06.g20174
Chr06	22350034	22350041	Assemblytics_b_4006	375	+	Insertion	7	382	Chr06:22142775-22143157:+	between_alignments	Chr06	22341113	22369419	Chr06.g20186
Chr06	22487168	22498078	Assemblytics_b_4008	128	+	Repeat_contraction	10910	10782	Chr06:22276186-22286968:+	between_alignments	Chr06	22496461	22511869	Chr06.g20196
Chr06	22649872	22650009	Assemblytics_b_4011	127	+	Deletion	137	10	Chr06:22441039-22441049:+	between_alignments	Chr06	22645461	22655192	Chr06.g20204
Chr06	23027523	23034355	Assemblytics_b_4024	4906	+	Repeat_contraction	6832	1926	Chr06:22845506-22847432:+	between_alignments	Chr06	23029477	23033475	Chr06.g20219
Chr06	23714560	23714703	Assemblytics_b_4028	144	+	Tandem_expansion	-143	1	Chr06:23505972-23505973:+	between_alignments	Chr06	23714552	23717197	Chr06.g20259
Chr06	24104074	24104076	Assemblytics_b_4043	868	+	Insertion	-2	866	Chr06:23980583-23981449:+	between_alignments	Chr06	24102713	24106893	Chr06.g20291
Chr06	24167129	24167210	Assemblytics_b_4046	83	+	Deletion	81	-2	Chr06:24045460-24045462:-	between_alignments	Chr06	24163921	24171852	Chr06.g20297
Chr06	24323744	24330190	Assemblytics_b_4053	558	+	Repeat_contraction	6446	5888	Chr06:24205620-24211508:+	between_alignments	Chr06	24327030	24328260	Chr06.g20308
Chr06	24342963	24362320	Assemblytics_b_4054	354	+	Repeat_contraction	19357	19003	Chr06:24224133-24243136:+	between_alignments	Chr06	24342970	24345165	Chr06.g20310
Chr06	24342963	24362320	Assemblytics_b_4054	354	+	Repeat_contraction	19357	19003	Chr06:24224133-24243136:+	between_alignments	Chr06	24358947	24360505	Chr06.g20311
Chr06	24554501	24582042	Assemblytics_b_4061	94	+	Repeat_contraction	27541	27447	Chr06:24442616-24470063:+	between_alignments	Chr06	24574008	24575683	Chr06.g20326
Chr06	24554501	24582042	Assemblytics_b_4061	94	+	Repeat_contraction	27541	27447	Chr06:24442616-24470063:+	between_alignments	Chr06	24578714	24587615	Chr06.g20327
Chr06	24814890	24868466	Assemblytics_b_4068	2102	+	Repeat_contraction	53576	51474	Chr06:24694361-24745835:+	between_alignments	Chr06	24854025	24855969	Chr06.g20341
Chr06	25033502	25041986	Assemblytics_b_4071	2941	+	Repeat_expansion	8484	11425	Chr06:24911834-24923259:+	between_alignments	Chr06	25034093	25044074	Chr06.g20352
Chr06	25033502	25041986	Assemblytics_b_4071	2941	+	Repeat_expansion	8484	11425	Chr06:24911834-24923259:+	between_alignments	Chr06	25041924	25043554	Chr06.g20353
Chr06	25068397	25078287	Assemblytics_b_4072	593	+	Repeat_expansion	9890	10483	Chr06:24949477-24959960:+	between_alignments	Chr06	25071118	25078390	Chr06.g20355
Chr06	25691851	25693800	Assemblytics_b_4088	242	+	Repeat_contraction	1949	1707	Chr06:25697084-25698791:+	between_alignments	Chr06	25692747	25695732	Chr06.g20395
Chr06	25665729	25671950	Assemblytics_b_4090	258	+	Repeat_contraction	6221	5963	Chr06:25739387-25745350:+	between_alignments	Chr06	25667599	25674925	Chr06.g20393
Chr06	25672242	25693800	Assemblytics_b_4091	2567	+	Repeat_contraction	21558	18991	Chr06:25745642-25764633:+	between_alignments	Chr06	25667599	25674925	Chr06.g20393
Chr06	25672242	25693800	Assemblytics_b_4091	2567	+	Repeat_contraction	21558	18991	Chr06:25745642-25764633:+	between_alignments	Chr06	25676603	25679322	Chr06.g20394
Chr06	25672242	25693800	Assemblytics_b_4091	2567	+	Repeat_contraction	21558	18991	Chr06:25745642-25764633:+	between_alignments	Chr06	25692747	25695732	Chr06.g20395
Chr06	25693216	25694300	Assemblytics_b_4097	94	+	Repeat_contraction	1084	990	Chr06:25840678-25841668:+	between_alignments	Chr06	25692747	25695732	Chr06.g20395
Chr06	25693518	25693655	Assemblytics_b_4102	144	+	Tandem_expansion	-137	7	Chr06:25887610-25887617:+	between_alignments	Chr06	25692747	25695732	Chr06.g20395
Chr06	26044597	26044695	Assemblytics_b_4111	98	+	Deletion	98	0	Chr06:26257933-26257933:+	between_alignments	Chr06	26038322	26045746	Chr06.g20430
Chr06	26049201	26059477	Assemblytics_b_4112	316	+	Repeat_contraction	10276	9960	Chr06:26262398-26272358:+	between_alignments	Chr06	26051745	26054819	Chr06.g20431
Chr06	26049201	26059477	Assemblytics_b_4112	316	+	Repeat_contraction	10276	9960	Chr06:26262398-26272358:+	between_alignments	Chr06	26056984	26072840	Chr06.g20432
Chr06	26201077	26207524	Assemblytics_b_4119	5211	+	Repeat_contraction	6447	1236	Chr06:26411451-26412687:+	between_alignments	Chr06	26203046	26205613	Chr06.g20444
Chr06	26220894	26251227	Assemblytics_b_4120	602	+	Repeat_contraction	30333	29731	Chr06:26426062-26455793:+	between_alignments	Chr06	26240472	26245213	Chr06.g20448
Chr06	26417811	26422920	Assemblytics_b_4124	9704	+	Repeat_expansion	5109	14813	Chr06:26581973-26596786:+	between_alignments	Chr06	26418649	26422858	Chr06.g20464
Chr06	26471110	26474374	Assemblytics_b_4126	370	+	Repeat_expansion	3264	3634	Chr06:26644979-26648613:+	between_alignments	Chr06	26471464	26473393	Chr06.g20471
Chr06	27372576	27398459	Assemblytics_b_4139	1898	+	Repeat_expansion	25883	27781	Chr06:27536435-27564216:+	between_alignments	Chr06	27384018	27389452	Chr06.g20533
Chr06	27399619	27407033	Assemblytics_b_4140	4499	+	Repeat_expansion	7414	11913	Chr06:27565386-27577299:+	between_alignments	Chr06	27401254	27404362	Chr06.g20534
Chr06	27415623	27431719	Assemblytics_b_4142	5639	+	Repeat_contraction	16096	10457	Chr06:27580315-27590772:+	between_alignments	Chr06	27415439	27416320	Chr06.g20536
Chr06	27415623	27431719	Assemblytics_b_4142	5639	+	Repeat_contraction	16096	10457	Chr06:27580315-27590772:+	between_alignments	Chr06	27416448	27422391	Chr06.g20537
Chr06	27415623	27431719	Assemblytics_b_4142	5639	+	Repeat_contraction	16096	10457	Chr06:27580315-27590772:+	between_alignments	Chr06	27423946	27430558	Chr06.g20538
Chr06	27442139	27442946	Assemblytics_b_4143	388	+	Tandem_expansion	-807	-419	Chr06:27601598-27602017:-	between_alignments	Chr06	27431874	27443445	Chr06.g20539
Chr06	27508409	27528422	Assemblytics_b_4144	413	+	Repeat_contraction	20013	19600	Chr06:27667803-27687403:+	between_alignments	Chr06	27520513	27523629	Chr06.g20543
Chr06	27542215	27571799	Assemblytics_b_4145	4607	+	Repeat_contraction	29584	24977	Chr06:27701190-27726167:+	between_alignments	Chr06	27557674	27560154	Chr06.g20545
Chr06	27542215	27571799	Assemblytics_b_4145	4607	+	Repeat_contraction	29584	24977	Chr06:27701190-27726167:+	between_alignments	Chr06	27561682	27565556	Chr06.g20546
Chr06	27542215	27571799	Assemblytics_b_4145	4607	+	Repeat_contraction	29584	24977	Chr06:27701190-27726167:+	between_alignments	Chr06	27568861	27571761	Chr06.g20547
Chr06	27587400	27604477	Assemblytics_b_4146	5936	+	Repeat_expansion	17077	23013	Chr06:27741579-27764592:+	between_alignments	Chr06	27585936	27588706	Chr06.g20549
Chr06	27845215	27868047	Assemblytics_b_4159	5995	+	Repeat_expansion	22832	28827	Chr06:28008091-28036918:+	between_alignments	Chr06	27845241	27847912	Chr06.g20565
Chr06	27845215	27868047	Assemblytics_b_4159	5995	+	Repeat_expansion	22832	28827	Chr06:28008091-28036918:+	between_alignments	Chr06	27848811	27852477	Chr06.g20566
Chr06	28297234	28297328	Assemblytics_b_4179	94	+	Deletion	94	0	Chr06:28481373-28481373:+	between_alignments	Chr06	28293265	28299018	Chr06.g20604
Chr06	28299468	28339951	Assemblytics_b_4180	2763	+	Repeat_contraction	40483	37720	Chr06:28483506-28521226:+	between_alignments	Chr06	28304551	28306504	Chr06.g20605
Chr06	28299468	28339951	Assemblytics_b_4180	2763	+	Repeat_contraction	40483	37720	Chr06:28483506-28521226:+	between_alignments	Chr06	28308664	28309992	Chr06.g20606
Chr06	28299468	28339951	Assemblytics_b_4180	2763	+	Repeat_contraction	40483	37720	Chr06:28483506-28521226:+	between_alignments	Chr06	28311878	28314596	Chr06.g20607
Chr06	28299468	28339951	Assemblytics_b_4180	2763	+	Repeat_contraction	40483	37720	Chr06:28483506-28521226:+	between_alignments	Chr06	28315386	28319622	Chr06.g20608
Chr06	28299468	28339951	Assemblytics_b_4180	2763	+	Repeat_contraction	40483	37720	Chr06:28483506-28521226:+	between_alignments	Chr06	28333975	28337547	Chr06.g20609
Chr06	28527583	28527587	Assemblytics_b_4187	970	+	Insertion	-4	966	Chr06:28719268-28720234:+	between_alignments	Chr06	28521901	28530388	Chr06.g20635
[truncated: 1,577 more rows]

## Sheet: Sheet3
Table S12. Differential expressed genes during fruit development and the corresponding genomic variation they belong to
Type	Gene	Y(DZvsHZ)	P(DZvsHZ)	QZ(DZvsHZ)	YvsP(HZ)	YvsP(DZ)	YvsQZ(HZ)	YvsQZ(DZ)	Annotation	GO	SV
BigInDel	Chr05.g15885	-6.92387	-5.64038	-4.24758			3.4709		23 kDa jasmonate-induced protein-like isoform X1		DEL4165|exonic|
SmallIndel	Chr05.g15885	-6.92387	-5.64038	-4.24758			3.4709		23 kDa jasmonate-induced protein-like isoform X1		INS1199521|upstream|INS1199527|upstream|DEL1199528|upstream|DEL1199591|downstream|DEL1199593|downstream|
SNP	Chr05.g15885	-6.92387	-5.64038	-4.24758			3.4709		23 kDa jasmonate-induced protein-like isoform X1		SNP848597|upstream|SNP848598|upstream|SNP848599|upstream|SNP848600|upstream|SNP848601|upstream|SNP848602|upstream|SNP848603|upstream|SNP848604|upstream|SNP848605|upstream|SNP848606|upstream|SNP848607|upstream|SNP848608|upstream|SNP848609|upstream|SNP848610|upstream|SNP848611|upstream|SNP848612|upstream|SNP848613|upstream|SNP848614|upstream|SNP848615|upstream|SNP848654|exonic|SNP848655|exonic|SNP8…
BigInDel	Chr11.g33429	-6.89734			4.93476		6.56926		Q40392|TMVRN_NICGU TMV resistance protein N	GO:0006952|defense response;GO:0007165|signal transduction;GO:0043531|ADP binding;	INS9394|downstream|
SmallIndel	Chr11.g33429	-6.89734			4.93476		6.56926		Q40392|TMVRN_NICGU TMV resistance protein N	GO:0006952|defense response;GO:0007165|signal transduction;GO:0043531|ADP binding;	DEL2688494|upstream|INS2688496|upstream|INS2688497|upstream|DEL2688499|upstream|INS2688502|upstream|INS2688505|upstream|INS2688506|upstream|DEL2688516|upstream|DEL2688536|downstream|INS2688539|downstream|DEL2688542|downstream|
SNP	Chr11.g33429	-6.89734			4.93476		6.56926		Q40392|TMVRN_NICGU TMV resistance protein N	GO:0006952|defense response;GO:0007165|signal transduction;GO:0043531|ADP binding;	SNP2061789|upstream|SNP2061790|upstream|SNP2061791|upstream|SNP2061792|upstream|SNP2061793|upstream|SNP2061794|upstream|SNP2061795|upstream|SNP2061796|upstream|SNP2061797|upstream|SNP2061798|upstream|SNP2061799|upstream|SNP2061800|upstream|SNP2061801|upstream|SNP2061802|upstream|SNP2061803|upstream|SNP2061804|upstream|SNP2061805|upstream|SNP2061806|upstream|SNP2061807|upstream|SNP2061995|exonic|S…
SmallIndel	Chr03.g10915	-6.42642	-6.69483	-6.56073					A0A8K0GZS8|Myb/SANT-like domain-containing protein		DEL824410|upstream|DEL824412|upstream|DEL824413|upstream|DEL824588|downstream|INS824610|downstream|INS824611|downstream|INS824613|downstream|
SNP	Chr03.g10915	-6.42642	-6.69483	-6.56073					A0A8K0GZS8|Myb/SANT-like domain-containing protein		SNP575362|upstream|SNP575363|upstream|SNP575364|upstream|SNP575365|upstream|SNP575366|upstream|SNP575367|upstream|SNP575368|upstream|SNP575369|upstream|SNP575370|upstream|SNP575371|upstream|SNP575444|exonic|SNP575445|exonic|SNP575446|exonic|SNP575447|exonic|SNP575448|exonic|SNP575449|exonic|SNP575453|exonic|SNP575454|exonic|SNP575455|exonic|SNP575456|exonic|SNP575457|exonic|SNP575458|exonic|SNP57…
SmallIndel	Chr01.g01371	-6.24382	-5.73344	-5.50152					Q39214|RPM1_ARATH Disease resistance protein RPM1	GO:0006952|defense response;GO:0043531|ADP binding;	DEL89400|downstream|DEL89401|downstream|INS89405|downstream|DEL89410|downstream|INS89431|downstream|INS89432|downstream|DEL89435|downstream|DEL89444|UTR3|DEL89445|UTR3|DEL89446|UTR3|DEL89448|UTR3|DEL89449|UTR3|DEL89450|UTR3|DEL89458|UTR3|DEL89462|UTR3|INS89602|upstream|INS89603|upstream|DEL89604|upstream|INS89611|upstream|INS89613|upstream|INS89630|upstream|INS89636|upstream|DEL89637|upstream|INS…
SNP	Chr01.g01371	-6.24382	-5.73344	-5.50152					Q39214|RPM1_ARATH Disease resistance protein RPM1	GO:0006952|defense response;GO:0043531|ADP binding;	SNP9935|downstream|SNP9936|downstream|SNP9937|downstream|SNP9938|downstream|SNP9939|downstream|SNP9940|downstream|SNP9941|downstream|SNP9942|downstream|SNP9943|downstream|SNP9944|downstream|SNP9945|downstream|SNP9946|downstream|SNP9947|downstream|SNP9948|downstream|SNP9949|downstream|SNP9950|downstream|SNP9951|downstream|SNP9952|downstream|SNP9953|downstream|SNP9954|downstream|SNP9955|downstream|…
BigInDel	Chr03.g08758	-5.97175	-3.89147	-5.84079	1.75637				F4IM84|DEXH5_ARATH DExH-box ATP-dependent RNA helicase DExH5, mitochondrial		DEL2089|downstream|INS2091|upstream;downstream|
SmallIndel	Chr03.g08758	-5.97175	-3.89147	-5.84079	1.75637				F4IM84|DEXH5_ARATH DExH-box ATP-dependent RNA helicase DExH5, mitochondrial		DEL637260|downstream|DEL637262|downstream|INS637263|downstream|INS637264|downstream|INS637265|downstream|INS637266|downstream|INS637267|downstream|INS637268|downstream|INS637269|downstream|DEL637271|downstream|INS637272|downstream|INS637273|downstream|INS637274|downstream|INS637275|downstream|INS637276|downstream|INS637277|downstream|INS637278|downstream|INS637279|downstream|DEL637339|exonic|INS6…
SNP	Chr03.g08758	-5.97175	-3.89147	-5.84079	1.75637				F4IM84|DEXH5_ARATH DExH-box ATP-dependent RNA helicase DExH5, mitochondrial		SNP606618|downstream|SNP606619|downstream|SNP606620|downstream|SNP606621|downstream|SNP606622|downstream|SNP606623|downstream|SNP606624|downstream|SNP606625|downstream|SNP606626|downstream|SNP606627|downstream|SNP606628|downstream|SNP606629|downstream|SNP606630|downstream|SNP606631|downstream|SNP606632|downstream|SNP606633|exonic|SNP606634|exonic|SNP606635|exonic|SNP606636|exonic|SNP606638|exonic…
BigInDel	Chr05.g17426	-5.81609			4.0495		5.27437		P93604|LRK10_WHEAT Rust resistance kinase Lr10	GO:0004672|protein kinase activity;GO:0005524|ATP binding;GO:0006468|protein phosphorylation;GO:0030247|polysaccharide binding;	DEL4856|upstream;downstream|
SmallIndel	Chr05.g17426	-5.81609			4.0495		5.27437		P93604|LRK10_WHEAT Rust resistance kinase Lr10	GO:0004672|protein kinase activity;GO:0005524|ATP binding;GO:0006468|protein phosphorylation;GO:0030247|polysaccharide binding;	DEL1402631|exonic|DEL1402633|exonic|INS1402674|exonic|DEL1402675|exonic|INS1402693|upstream;downstream|DEL1402701|upstream;downstream|INS1402705|upstream;downstream|INS1402706|upstream;downstream|DEL1402708|upstream;downstream|INS1402710|upstream;downstream|INS1402711|upstream;downstream|DEL1402715|upstream;downstream|DEL1402721|upstream;downstream|DEL1402725|upstream;downstream|DEL1402726|upstre…
SNP	Chr05.g17426	-5.81609			4.0495		5.27437		P93604|LRK10_WHEAT Rust resistance kinase Lr10	GO:0004672|protein kinase activity;GO:0005524|ATP binding;GO:0006468|protein phosphorylation;GO:0030247|polysaccharide binding;	SNP1008396|exonic|SNP1008397|exonic|SNP1008398|exonic|SNP1008399|exonic|SNP1008400|exonic|SNP1008401|exonic|SNP1008402|exonic|SNP1008403|exonic|SNP1008404|exonic|SNP1008405|exonic|SNP1008412|exonic|SNP1008413|exonic|SNP1008414|exonic|SNP1008415|exonic|SNP1008416|exonic|SNP1008417|exonic|SNP1008418|exonic|SNP1008419|exonic|SNP1008420|exonic|SNP1008424|exonic|SNP1008425|exonic|SNP1008426|exonic|SNP…
SmallIndel	Chr11.g33590	-5.66325	-3.80574		1.50432		4.11121		Q40392|TMVRN_NICGU TMV resistance protein N	GO:0006952|defense response;GO:0007165|signal transduction;GO:0043531|ADP binding;	DEL2693578|downstream|INS2693583|downstream|DEL2693584|downstream|
SNP	Chr11.g33590	-5.66325	-3.80574		1.50432		4.11121		Q40392|TMVRN_NICGU TMV resistance protein N	GO:0006952|defense response;GO:0007165|signal transduction;GO:0043531|ADP binding;	SNP2141800|downstream|SNP2141801|downstream|SNP2141802|downstream|SNP2141803|downstream|
SmallIndel	Chr03.g09135	-5.61995	-4.22567	-4.33843			1.62025		Q9SZ46|C82C4_ARATH Xanthotoxin 5-hydroxylase CYP82C4	GO:0004497|monooxygenase activity;GO:0004497|monooxygenase activity;GO:0005506|iron ion binding;GO:0005506|iron ion binding;GO:0016705|"oxidoreductase activity, acting on paired donors, with incorporation or reduction of molecular oxygen";GO:0016705|"oxidoreductase activity, acting on paired donors, with incorporation or reduction of molecular oxygen";GO:0020037|heme binding;GO:0020037|heme bindi…	INS672035|upstream|DEL672037|upstream|INS672043|upstream|INS672046|upstream|DEL672055|upstream|
SNP	Chr03.g09135	-5.61995	-4.22567	-4.33843			1.62025		Q9SZ46|C82C4_ARATH Xanthotoxin 5-hydroxylase CYP82C4	GO:0004497|monooxygenase activity;GO:0004497|monooxygenase activity;GO:0005506|iron ion binding;GO:0005506|iron ion binding;GO:0016705|"oxidoreductase activity, acting on paired donors, with incorporation or reduction of molecular oxygen";GO:0016705|"oxidoreductase activity, acting on paired donors, with incorporation or reduction of molecular oxygen";GO:0020037|heme binding;GO:0020037|heme bindi…	SNP450540|exonic|SNP450541|exonic|SNP450542|UTR5|SNP450543|upstream|SNP450544|upstream|SNP450545|upstream|SNP450546|upstream|SNP450547|upstream|SNP450548|upstream|SNP450549|upstream|SNP450550|upstream|SNP450551|upstream|SNP450552|upstream|SNP450553|upstream|SNP450554|upstream|SNP450555|upstream|SNP450556|upstream|SNP450557|upstream|SNP450558|upstream|SNP450559|upstream|SNP450560|upstream|SNP45056…
SV	Chr03.g09135	-5.61995	-4.22567	-4.33843			1.62025		Q9SZ46|C82C4_ARATH Xanthotoxin 5-hydroxylase CYP82C4	GO:0004497|monooxygenase activity;GO:0004497|monooxygenase activity;GO:0005506|iron ion binding;GO:0005506|iron ion binding;GO:0016705|"oxidoreductase activity, acting on paired donors, with incorporation or reduction of molecular oxygen";GO:0016705|"oxidoreductase activity, acting on paired donors, with incorporation or reduction of molecular oxygen";GO:0020037|heme binding;GO:0020037|heme bindi…	Assemblytics_b_1699|Deletion|
SmallIndel	Chr01.g01489	-5.28355			3.2716		3.88025		Q9LMP1|WAK2_ARATH Wall-associated receptor kinase 2		INS100853|exonic|DEL100856|upstream|DEL100862|upstream|DEL100864|upstream|INS100884|upstream|DEL100887|upstream|DEL100896|upstream|
SNP	Chr01.g01489	-5.28355			3.2716		3.88025		Q9LMP1|WAK2_ARATH Wall-associated receptor kinase 2		SNP18826|exonic|SNP18827|exonic|SNP18828|exonic|SNP18829|exonic|SNP18830|exonic|SNP18831|exonic|SNP18832|exonic|SNP18833|exonic|SNP18834|exonic|SNP18835|exonic|SNP18836|exonic|SNP18844|exonic|SNP18845|exonic|SNP18846|exonic|SNP18847|exonic|SNP18848|exonic|SNP18849|exonic|SNP18850|exonic|SNP18851|exonic|SNP18852|exonic|SNP18853|exonic|SNP18854|exonic|SNP18855|exonic|SNP18856|exonic|SNP18857|exonic…
SmallIndel	Chr07.g23109	-5.12387			3.68302		5.05844		Q9LY77|ACA12_ARATH Calcium-transporting ATPase 12, plasma membrane-type		DEL1838069|upstream|
SmallIndel	Chr03.g08221	-4.98674		-3.8519					Ubiquitin-like domain-containing protein		INS599433|upstream|INS599434|upstream|INS599435|upstream|DEL599438|upstream|DEL599439|upstream|DEL599454|upstream|
SNP	Chr03.g08221	-4.98674		-3.8519					Ubiquitin-like domain-containing protein		SNP608871|upstream|SNP608878|upstream|SNP608919|upstream|SNP608921|upstream|SNP608932|upstream|SNP608935|upstream|SNP608936|upstream|SNP608937|upstream|SNP608938|upstream|SNP608939|upstream|SNP608940|upstream|SNP608941|upstream|SNP608942|upstream|SNP608944|upstream|SNP608945|upstream|SNP608946|upstream|SNP608947|upstream|SNP608948|upstream|SNP608949|upstream|SNP608951|upstream|SNP608952|upstream|
SmallIndel	Chr09.g27684	-4.95107	-4.91376	-3.41263					IGR domain-containing protein		DEL2148561|upstream;downstream|DEL2148568|upstream;downstream|
SNP	Chr09.g27684	-4.95107	-4.91376	-3.41263					IGR domain-containing protein		SNP1734012|upstream;downstream|SNP1734013|upstream;downstream|SNP1734017|upstream;downstream|SNP1734021|upstream;downstream|SNP1734023|upstream;downstream|SNP1734027|upstream;downstream|SNP1734028|upstream;downstream|SNP1734031|upstream;downstream|SNP1734039|upstream;downstream|SNP1734042|upstream;downstream|SNP1734046|upstream;downstream|SNP1734059|upstream;downstream|SNP1734138|upstream;downstr…
SV	Chr09.g27684	-4.95107	-4.91376	-3.41263					IGR domain-containing protein		Assemblytics_b_5563|Deletion|
SmallIndel	Chr02.g05308	-4.89545			3.73742		4.83035		Q10992|CYTA_HELAN Cysteine proteinase inhibitor A	GO:0004869|cysteine-type endopeptidase inhibitor activity;	INS349328|downstream|INS349334|downstream|INS349336|downstream|DEL349348|downstream|INS349353|downstream|INS349354|downstream|DEL349356|downstream|DEL349357|downstream|DEL349358|downstream|DEL349359|downstream|DEL349360|downstream|DEL349361|downstream|DEL349363|downstream|INS349370|downstream|DEL349373|downstream|INS349381|downstream|INS349390|downstream|DEL349391|downstream|DEL349397|downstream|…
SNP	Chr02.g05308	-4.89545			3.73742		4.83035		Q10992|CYTA_HELAN Cysteine proteinase inhibitor A	GO:0004869|cysteine-type endopeptidase inhibitor activity;	SNP378575|downstream|SNP378579|downstream|SNP378581|downstream|SNP378583|downstream|SNP378584|downstream|SNP378590|downstream|SNP378595|downstream|SNP378596|downstream|SNP378605|downstream|SNP378607|downstream|SNP378608|downstream|SNP378615|downstream|SNP378617|downstream|SNP378618|downstream|SNP378620|downstream|SNP378623|downstream|SNP378625|downstream|SNP378632|downstream|SNP378637|downstream|…
SmallIndel	Chr11.g35534	-4.77432			2.51881				Q40392|TMVRN_NICGU TMV resistance protein N	GO:0006952|defense response;GO:0007165|signal transduction;GO:0043531|ADP binding;	INS2875733|upstream|INS2875736|upstream|DEL2875737|upstream|DEL2875745|upstream|DEL2875748|upstream|INS2875753|upstream|DEL2875754|upstream|INS2875756|upstream|INS2875757|upstream|INS2875758|upstream|INS2875767|upstream|INS2875769|upstream|DEL2875770|upstream|DEL2875772|upstream|INS2875775|upstream|INS2875777|upstream|INS2875778|upstream|INS2875779|upstream|INS2875780|upstream|INS2875788|exonic|D…
SNP	Chr11.g35534	-4.77432			2.51881				Q40392|TMVRN_NICGU TMV resistance protein N	GO:0006952|defense response;GO:0007165|signal transduction;GO:0043531|ADP binding;	SNP2119393|upstream|SNP2119394|upstream|SNP2119395|upstream|SNP2119396|upstream|SNP2119397|upstream|SNP2119398|upstream|SNP2119399|upstream|SNP2119400|upstream|SNP2119401|upstream|SNP2119402|upstream|SNP2119403|upstream|SNP2119404|upstream|SNP2119405|upstream|SNP2119406|upstream|SNP2119407|upstream|SNP2119408|upstream|SNP2119409|upstream|SNP2119410|upstream|SNP2119411|upstream|SNP2119412|upstream…
SV	Chr11.g35534	-4.77432			2.51881				Q40392|TMVRN_NICGU TMV resistance protein N	GO:0006952|defense response;GO:0007165|signal transduction;GO:0043531|ADP binding;	Assemblytics_b_7357|Repeat_contraction|
SmallIndel	Chr10.g31282	-4.77214	-4.39344		1.46341		2.60842		Q9LY84|GDL76_ARATH GDSL esterase/lipase At5g14450	GO:0016788|"hydrolase activity, acting on ester bonds";	DEL8529|exonic|DEL2447161|exonic|INS2447162|exonic|INS2447163|exonic|INS2447164|exonic|INS2447165|exonic|INS2447166|exonic|INS2447167|exonic|INS2447168|exonic|INS2447169|exonic|INS2447170|exonic|INS2447171|exonic|
SNP	Chr10.g31282	-4.77214	-4.39344		1.46341		2.60842		Q9LY84|GDL76_ARATH GDSL esterase/lipase At5g14450	GO:0016788|"hydrolase activity, acting on ester bonds";	SNP1992660|exonic|SNP1992661|exonic|SNP1992666|exonic|SNP1992667|exonic|SNP1992668|exonic|SNP1992670|exonic|SNP1992679|exonic|SNP1992680|exonic|SNP1992681|exonic|SNP1992683|exonic|SNP1992684|exonic|SNP1992685|upstream;downstream|SNP1992686|upstream;downstream|
SV	Chr10.g31282	-4.77214	-4.39344		1.46341		2.60842		Q9LY84|GDL76_ARATH GDSL esterase/lipase At5g14450	GO:0016788|"hydrolase activity, acting on ester bonds";	Assemblytics_b_6358|Repeat_expansion|
SmallIndel	Chr02.g07321	-4.75892			2.18579		3.88956		Q8RWD5|SCD2_ARATH Coiled-coil domain-containing protein SCD2	GO:0000911|cytokinesis by cell plate formation;	DEL528856|exonic|
SNP	Chr02.g07321	-4.75892			2.18579		3.88956		Q8RWD5|SCD2_ARATH Coiled-coil domain-containing protein SCD2	GO:0000911|cytokinesis by cell plate formation;	SNP362308|exonic|SNP362309|exonic|SNP362310|exonic|SNP362311|exonic|SNP362312|exonic|SNP362314|exonic|SNP362316|exonic|SNP362317|exonic|SNP362318|exonic|SNP362319|exonic|SNP362320|exonic|SNP362321|exonic|SNP362322|exonic|SNP362324|exonic|SNP362328|exonic|SNP362335|exonic|SNP362353|exonic|SNP362362|exonic|SNP362366|exonic|
BigInDel	Chr02.g05840	-4.74811	-4.0528	-4.60367					P50346|RLA0_SOYBN 60S acidic ribosomal protein P0		DEL371393|downstream|
SmallIndel	Chr02.g05840	-4.74811	-4.0528	-4.60367					P50346|RLA0_SOYBN 60S acidic ribosomal protein P0		DEL371383|upstream|DEL371384|upstream|DEL371385|upstream|DEL371387|upstream|DEL371388|upstream|DEL371389|downstream|DEL371392|downstream|INS371405|downstream|INS371407|downstream|INS371409|downstream|INS371414|downstream|INS371415|downstream|INS371418|downstream|DEL371420|downstream|DEL371425|downstream|
SNP	Chr02.g05840	-4.74811	-4.0528	-4.60367					P50346|RLA0_SOYBN 60S acidic ribosomal protein P0		SNP434615|upstream|SNP434618|downstream|SNP434619|downstream|SNP434620|downstream|SNP434621|downstream|SNP434622|downstream|SNP434623|downstream|SNP434624|downstream|SNP434625|downstream|SNP434626|downstream|SNP434627|downstream|SNP434628|downstream|SNP434629|downstream|SNP434630|downstream|SNP434631|downstream|SNP434632|downstream|SNP434633|downstream|SNP434634|downstream|SNP434635|downstream|SN…
SmallIndel	Chr12.g37049	-4.74614	-4.57108	-6.63515			-1.86822		Q9SJ66|SPP2_ARATH Probable sucrose-phosphatase 2	GO:0005986|sucrose biosynthetic process;GO:0005986|sucrose biosynthetic process;GO:0050307|sucrose-phosphate phosphatase activity;GO:0050307|sucrose-phosphate phosphatase activity;	DEL2941616|splicing|
SNP	Chr12.g37049	-4.74614	-4.57108	-6.63515			-1.86822		Q9SJ66|SPP2_ARATH Probable sucrose-phosphatase 2	GO:0005986|sucrose biosynthetic process;GO:0005986|sucrose biosynthetic process;GO:0050307|sucrose-phosphate phosphatase activity;GO:0050307|sucrose-phosphate phosphatase activity;	SNP2408806|exonic|SNP2408807|exonic|SNP2408808|exonic|SNP2408809|exonic|SNP2408810|exonic|SNP2408811|exonic|SNP2408812|exonic|SNP2408815|UTR5|SNP2408816|UTR5|SNP2408817|UTR5|SNP2408818|UTR5|SNP2408819|UTR5|SNP2408820|UTR5|SNP2408821|UTR5|SNP2408822|UTR5|SNP2408823|UTR5|SNP2408824|UTR5|SNP2408825|UTR5|SNP2408826|UTR5|SNP2408827|UTR5|SNP2408835|UTR5|SNP2408836|UTR5|SNP2408837|UTR5|SNP2408838|UTR5|S…
SV	Chr12.g37049	-4.74614	-4.57108	-6.63515			-1.86822		Q9SJ66|SPP2_ARATH Probable sucrose-phosphatase 2	GO:0005986|sucrose biosynthetic process;GO:0005986|sucrose biosynthetic process;GO:0050307|sucrose-phosphate phosphatase activity;GO:0050307|sucrose-phosphate phosphatase activity;	Assemblytics_b_7507|Repeat_contraction|
SmallIndel	Chr03.g08222	-4.7311			2.63246				Q8L7A4|AGD11_ARATH Probable ADP-ribosylation factor GTPase-activating protein AGD11	GO:0005096|GTPase activator activity;	DEL599487|upstream|DEL599492|upstream|DEL599493|upstream|INS599494|upstream|DEL599496|upstream|DEL599498|upstream|DEL599501|upstream|INS599503|upstream|DEL599505|upstream|INS599509|upstream|DEL599518|upstream|INS599520|upstream|
SNP	Chr03.g08222	-4.7311			2.63246				Q8L7A4|AGD11_ARATH Probable ADP-ribosylation factor GTPase-activating protein AGD11	GO:0005096|GTPase activator activity;	SNP609609|exonic|SNP609710|exonic|SNP609781|exonic|SNP609795|upstream|SNP609803|upstream|SNP609805|upstream|SNP609806|upstream|SNP609863|upstream|SNP609864|upstream|SNP609865|upstream|SNP609866|upstream|SNP609907|upstream|SNP609911|upstream|SNP609913|upstream|SNP609924|upstream|SNP609955|upstream|SNP609962|upstream|SNP609963|upstream|SNP609964|upstream|SNP609966|upstream|SNP609968|upstream|SNP609…
SmallIndel	Chr11.g35168	-4.69335	-4.90738					-3.46411	A0A8K0H9U0|GYF domain-containing protein		DEL2862287|upstream;downstream|INS2862290|upstream;downstream|DEL2862293|upstream;downstream|INS2862322|downstream|INS2862323|downstream|
SNP	Chr11.g35168	-4.69335	-4.90738					-3.46411			SNP2108967|upstream;downstream|SNP2108968|upstream;downstream|SNP2108969|upstream;downstream|SNP2108970|upstream;downstream|SNP2108971|upstream;downstream|SNP2108972|upstream;downstream|SNP2108973|UTR5|SNP2108974|UTR5|SNP2108975|UTR5|SNP2108976|exonic|SNP2108977|exonic|SNP2108978|exonic|SNP2108979|exonic|SNP2108984|exonic|SNP2108985|UTR3|SNP2108998|downstream|SNP2108999|downstream|SNP2109000|down…
SmallIndel	Chr07.g22589	-4.6622		-4.21536					Q9SCP9|VP371_ARATH Vacuolar protein-sorting-associated protein 37 homolog 1		DEL1818503|downstream|INS1818504|downstream|INS1818505|downstream|DEL1818506|downstream|DEL1818507|downstream|DEL1818508|downstream|DEL1818509|downstream|DEL1818511|downstream|INS1818530|downstream|DEL1818531|downstream|
SNP	Chr07.g22589	-4.6622		-4.21536					Q9SCP9|VP371_ARATH Vacuolar protein-sorting-associated protein 37 homolog 1		SNP1325973|upstream|SNP1325974|upstream|SNP1325975|upstream|SNP1325976|upstream|SNP1325977|upstream|SNP1325979|exonic|SNP1325980|downstream|SNP1325981|downstream|SNP1325982|downstream|SNP1325983|downstream|SNP1325984|downstream|SNP1325985|downstream|SNP1325986|downstream|SNP1325987|downstream|SNP1325988|downstream|SNP1325989|downstream|SNP1325990|downstream|SNP1325991|downstream|SNP1325992|downst…
SmallIndel	Chr12.g37048	-4.63936	-4.83429	-5.59845			-1.13507		Glycine-rich cell wall structural protein 1.8-like		DEL2941508|exonic|DEL2941509|exonic|DEL2941510|exonic|DEL2941513|exonic|DEL2941514|exonic|DEL2941515|exonic|DEL2941563|exonic|DEL2941564|exonic|DEL2941565|exonic|DEL2941566|exonic|
SNP	Chr12.g37048	-4.63936	-4.83429	-5.59845			-1.13507		Glycine-rich cell wall structural protein 1.8-like		SNP2408695|exonic|SNP2408697|exonic|SNP2408698|exonic|SNP2408699|exonic|SNP2408700|exonic|SNP2408701|exonic|SNP2408702|exonic|SNP2408703|exonic|SNP2408704|exonic|SNP2408705|exonic|SNP2408706|exonic|SNP2408707|exonic|SNP2408708|exonic|SNP2408709|exonic|SNP2408710|exonic|SNP2408711|exonic|SNP2408727|splicing|SNP2408728|exonic|SNP2408729|exonic|SNP2408730|exonic|SNP2408768|exonic|SNP2408769|exonic|S…
SV	Chr12.g37048	-4.63936	-4.83429	-5.59845			-1.13507		Glycine-rich cell wall structural protein 1.8-like		Assemblytics_b_7505|Repeat_contraction|Assemblytics_b_7506|Insertion|Assemblytics_b_7507|Repeat_contraction|
SmallIndel	Chr08.g26249	-4.62135	-5.83365	-5.28076							INS2015814|upstream|DEL2015818|upstream|INS2015820|upstream|INS2015821|upstream|
SNP	Chr08.g26249	-4.62135	-5.83365	-5.28076							SNP1497697|exonic|SNP1497699|exonic|SNP1497700|exonic|SNP1497701|exonic|SNP1497706|exonic|SNP1497707|exonic|SNP1497717|exonic|SNP1497718|exonic|SNP1497728|exonic|SNP1497730|exonic|SNP1497731|exonic|SNP1497732|UTR5|SNP1497733|upstream|SNP1497734|upstream|SNP1497735|upstream|SNP1497736|upstream|SNP1497737|upstream|SNP1497738|upstream|SNP1497739|upstream|SNP1497740|upstream|
SmallIndel	Chr04.g11755	-4.55568			4.19978		4.4912		Q8VZG8|MIK2_ARATH MDIS1-interacting receptor like kinase 2	GO:0004672|protein kinase activity;GO:0005515|protein binding;GO:0005524|ATP binding;GO:0006468|protein phosphorylation;	INS856066|upstream;downstream|INS856068|upstream;downstream|INS856076|upstream;downstream|INS856083|upstream;downstream|DEL856085|upstream;downstream|DEL856086|upstream;downstream|DEL856089|upstream|DEL856099|upstream|DEL856102|upstream|INS856104|upstream|INS856113|upstream|INS856114|upstream|DEL856118|upstream|DEL856126|upstream|
SNP	Chr04.g11755	-4.55568			4.19978		4.4912		Q8VZG8|MIK2_ARATH MDIS1-interacting receptor like kinase 2	GO:0004672|protein kinase activity;GO:0005515|protein binding;GO:0005524|ATP binding;GO:0006468|protein phosphorylation;	SNP782297|upstream;downstream|SNP782298|upstream;downstream|SNP782299|upstream;downstream|SNP782300|upstream;downstream|SNP782301|upstream;downstream|SNP782302|upstream;downstream|SNP782303|upstream;downstream|SNP782304|upstream;downstream|SNP782305|upstream;downstream|SNP782306|upstream;downstream|SNP782307|upstream;downstream|SNP782308|upstream;downstream|SNP782309|upstream;downstream|SNP782310…
SmallIndel	Chr11.g33415	-4.53925			2.66935		2.71982		V9M2S5|RPV1_VITRO Disease resistance protein RPV1	GO:0006952|defense response;GO:0007165|signal transduction;GO:0043531|ADP binding;	INS2687588|exonic|DEL2687596|downstream|DEL2687597|downstream|DEL2687610|downstream|INS2687626|downstream|DEL2687629|downstream|
SNP	Chr11.g33415	-4.53925			2.66935		2.71982		V9M2S5|RPV1_VITRO Disease resistance protein RPV1	GO:0006952|defense response;GO:0007165|signal transduction;GO:0043531|ADP binding;	SNP2052312|exonic|SNP2052313|exonic|SNP2052314|exonic|SNP2052315|exonic|SNP2052316|exonic|SNP2052317|exonic|SNP2052318|exonic|SNP2052319|exonic|SNP2052320|exonic|SNP2052321|downstream|SNP2052322|downstream|SNP2052323|downstream|SNP2052324|downstream|SNP2052330|downstream|SNP2052331|downstream|SNP2052332|downstream|SNP2052333|downstream|SNP2052334|downstream|SNP2052335|downstream|SNP2052336|downst…
SmallIndel	Chr07.g22215	-4.52444			3.55213		4.35728		O49169|EF1A_MANES Elongation factor 1-alpha	GO:0003924|GTPase activity;GO:0003924|GTPase activity;GO:0005525|GTP binding;GO:0005525|GTP binding;	DEL1801719|upstream|DEL1801720|upstream|
SV	Chr03.g09288	-4.52264	-3.97195								Assemblytics_b_1752|Deletion|
BigInDel	Chr12.g38242	-4.49079		-4.77241					Q8H1E6|OFUT9_ARATH O-fucosyltransferase 9		DEL3079043|upstream|
SmallIndel	Chr12.g38242	-4.49079		-4.77241					Q8H1E6|OFUT9_ARATH O-fucosyltransferase 9		DEL3078981|upstream|DEL3078987|upstream|DEL3078994|upstream|INS3078995|upstream|DEL3078996|upstream|DEL3078999|upstream|DEL3079000|upstream|DEL3079003|upstream|INS3079007|upstream|INS3079018|upstream|DEL3079024|upstream|INS3079028|upstream|DEL3079037|upstream|DEL3079038|upstream|INS3079041|upstream|DEL3079044|upstream|DEL3079050|exonic|INS3079055|exonic|INS3079059|exonic|
SNP	Chr12.g38242	-4.49079		-4.77241					Q8H1E6|OFUT9_ARATH O-fucosyltransferase 9		SNP2321435|upstream|SNP2321436|upstream|SNP2321437|upstream|SNP2321438|upstream|SNP2321439|upstream|SNP2321440|upstream|SNP2321441|upstream|SNP2321442|upstream|SNP2321443|upstream|SNP2321444|upstream|SNP2321445|upstream|SNP2321446|upstream|SNP2321447|upstream|SNP2321448|upstream|SNP2321449|upstream|SNP2321450|upstream|SNP2321451|upstream|SNP2321452|upstream|SNP2321453|upstream|SNP2321454|upstream…
SV	Chr12.g38242	-4.49079		-4.77241					Q8H1E6|OFUT9_ARATH O-fucosyltransferase 9		Assemblytics_b_7875|Repeat_expansion|
SNP	Chr11.g33472	-4.36852	-4.7128	-3.97689	1.79346		3.47134	3.14628	Q40392|TMVRN_NICGU TMV resistance protein N	GO:0006952|defense response;GO:0007165|signal transduction;GO:0043531|ADP binding;	SNP2091156|upstream|SNP2091160|upstream|SNP2091181|upstream|SNP2091228|exonic|SNP2091231|exonic|SNP2091242|exonic|SNP2091286|exonic|
SNP	Chr08.g26442	-4.33624							C0LGT1|Y5129_ARATH Probable LRR receptor-like serine/threonine-protein kinase At5g10290	GO:0004672|protein kinase activity;GO:0005524|ATP binding;GO:0006468|protein phosphorylation;	SNP1511685|exonic|SNP1511686|exonic|SNP1511687|exonic|SNP1511688|exonic|SNP1511690|exonic|SNP1511691|exonic|SNP1511692|exonic|SNP1511695|exonic|SNP1511696|exonic|SNP1511705|exonic|SNP1511706|exonic|SNP1511707|exonic|SNP1511708|exonic|SNP1511709|exonic|SNP1511710|exonic|SNP1511723|exonic|SNP1511724|exonic|SNP1511725|exonic|SNP1511726|exonic|SNP1511727|exonic|SNP1511728|exonic|SNP1511729|UTR3|SNP15…
SV	Chr08.g26442	-4.33624							C0LGT1|Y5129_ARATH Probable LRR receptor-like serine/threonine-protein kinase At5g10290	GO:0004672|protein kinase activity;GO:0005524|ATP binding;GO:0006468|protein phosphorylation;	Assemblytics_b_5248|Repeat_contraction|
SNP	Chr07.g23869	-4.31688			3.26847		5.79323		Q9M2E2|SDR1_ARATH (+)-neomenthol dehydrogenase		SNP1387302|exonic|SNP1387306|exonic|SNP1387309|exonic|
SV	Chr07.g23869	-4.31688			3.26847		5.79323		Q9M2E2|SDR1_ARATH (+)-neomenthol dehydrogenase		Assemblytics_b_4879|Repeat_expansion|Assemblytics_b_4881|Tandem_expansion|
SmallIndel	Chr08.g26821	-4.28774			3.28596		5.07902		Q7FAZ2|LERK2_ORYSJ G-type lectin S-receptor-like serine/threonine-protein kinase LECRK2	GO:0004672|protein kinase activity;GO:0005524|ATP binding;GO:0006468|protein phosphorylation;	INS2094625|upstream;downstream|DEL2094627|exonic|DEL2094628|exonic|INS2094630|downstream|INS2094633|downstream|DEL2094634|downstream|
SNP	Chr08.g26821	-4.28774			3.28596		5.07902		Q7FAZ2|LERK2_ORYSJ G-type lectin S-receptor-like serine/threonine-protein kinase LECRK2	GO:0004672|protein kinase activity;GO:0005524|ATP binding;GO:0006468|protein phosphorylation;	SNP1563225|exonic|SNP1563226|exonic|SNP1563227|downstream|SNP1563228|downstream|SNP1563229|downstream|SNP1563230|downstream|SNP1563231|downstream|
SmallIndel	Chr03.g10538	-4.28464	-3.82027	-3.17077			2.24608		Q9FXW4|C80B2_COPJA Probable (S)-N-methylcoclaurine 3'-hydroxylase isozyme 2	GO:0004497|monooxygenase activity;GO:0005506|iron ion binding;GO:0016705|"oxidoreductase activity, acting on paired donors, with incorporation or reduction of molecular oxygen";GO:0020037|heme binding;	DEL803236|exonic|
SNP	Chr03.g10538	-4.28464	-3.82027	-3.17077			2.24608		Q9FXW4|C80B2_COPJA Probable (S)-N-methylcoclaurine 3'-hydroxylase isozyme 2	GO:0004497|monooxygenase activity;GO:0005506|iron ion binding;GO:0016705|"oxidoreductase activity, acting on paired donors, with incorporation or reduction of molecular oxygen";GO:0020037|heme binding;	SNP559069|upstream;downstream|SNP559070|exonic|
SmallIndel	Chr01.g04562	-4.24524			8.80968	4.46434	7.07432	3.59402			DEL309873|UTR3|
SNP	Chr01.g04562	-4.24524			8.80968	4.46434	7.07432	3.59402			SNP201464|upstream|
SmallIndel	Chr09.g28352	-4.23482			4.52567		2.40922		Q8H1B3|BIP3_ARATH Heat shock 70 kDa protein BIP3	GO:0005524|ATP binding;GO:0140662|ATP-dependent protein folding chaperone;	DEL2198647|upstream;downstream|INS2198650|upstream;downstream|INS2198652|upstream;downstream|INS2198653|upstream;downstream|INS2198654|upstream;downstream|DEL2198656|upstream;downstream|DEL2198658|upstream;downstream|DEL2198660|UTR5|DEL2198696|downstream|DEL2198697|downstream|
SNP	Chr09.g28352	-4.23482			4.52567		2.40922		Q8H1B3|BIP3_ARATH Heat shock 70 kDa protein BIP3	GO:0005524|ATP binding;GO:0140662|ATP-dependent protein folding chaperone;	SNP1805335|upstream;downstream|SNP1805336|upstream;downstream|SNP1805337|upstream;downstream|SNP1805338|upstream;downstream|SNP1805339|upstream;downstream|SNP1805340|upstream;downstream|SNP1805341|upstream;downstream|SNP1805342|upstream;downstream|SNP1805343|upstream;downstream|SNP1805345|exonic|SNP1805346|exonic|SNP1805347|exonic|SNP1805349|exonic|SNP1805350|exonic|SNP1805351|exonic|SNP1805352|e…
SmallIndel	Chr11.g33547	-4.22264							V9M2S5|RPV1_VITRO Disease resistance protein RPV1	GO:0007165|signal transduction;	DEL2691505|upstream|DEL2691508|downstream|
SNP	Chr11.g33547	-4.22264							V9M2S5|RPV1_VITRO Disease resistance protein RPV1	GO:0007165|signal transduction;	SNP2132048|upstream|SNP2132129|upstream|SNP2132740|downstream|
SmallIndel	Chr04.g11759	-4.1818			3.21343		4.01445		Q8VZG8|MIK2_ARATH MDIS1-interacting receptor like kinase 2	GO:0004672|protein kinase activity;GO:0005515|protein binding;GO:0005524|ATP binding;GO:0006468|protein phosphorylation;	INS856307|exonic|DEL856326|exonic|DEL856331|exonic|DEL856357|exonic|INS856363|exonic|DEL856380|exonic|DEL856384|exonic|DEL856405|exonic|DEL856412|exonic|INS856416|downstream|INS856417|downstream|DEL856418|downstream|INS856419|downstream|INS856423|downstream|DEL856424|downstream|DEL856434|downstream|DEL856435|downstream|DEL856436|downstream|INS856442|downstream|DEL856443|downstream|INS856444|downs…
SNP	Chr04.g11759	-4.1818			3.21343		4.01445		Q8VZG8|MIK2_ARATH MDIS1-interacting receptor like kinase 2	GO:0004672|protein kinase activity;GO:0005515|protein binding;GO:0005524|ATP binding;GO:0006468|protein phosphorylation;	SNP782507|exonic|SNP782508|exonic|SNP782509|exonic|SNP782510|exonic|SNP782511|exonic|SNP782512|exonic|SNP782513|exonic|SNP782514|exonic|SNP782515|exonic|SNP782516|exonic|SNP782517|exonic|SNP782518|exonic|SNP782519|exonic|SNP782520|exonic|SNP782521|exonic|SNP782522|exonic|SNP782523|exonic|SNP782524|exonic|SNP782525|exonic|SNP782526|exonic|SNP782527|exonic|SNP782528|exonic|SNP782529|exonic|SNP78253…
SV	Chr04.g11759	-4.1818			3.21343		4.01445		Q8VZG8|MIK2_ARATH MDIS1-interacting receptor like kinase 2	GO:0004672|protein kinase activity;GO:0005515|protein binding;GO:0005524|ATP binding;GO:0006468|protein phosphorylation;	Assemblytics_b_2233|Repeat_contraction|Assemblytics_b_2248|Repeat_expansion|Assemblytics_b_2256|Deletion|
SNP	Chr09.g27652	-4.1393		-3.73828	2.36057				F4ICA0|KN8A_ARATH Kinesin-like protein KIN-8A		SNP1725314|splicing|SNP1725316|exonic|SNP1725317|exonic|SNP1725320|exonic|
SV	Chr09.g27652	-4.1393		-3.73828	2.36057				F4ICA0|KN8A_ARATH Kinesin-like protein KIN-8A		Assemblytics_b_5555|Repeat_contraction|
SmallIndel	Chr02.g05525	-4.07178			2.70621		4.81699		XP_015873480.1 NDR1/HIN1-like protein 26 [Ziziphus jujuba]		INS361376|downstream|DEL361380|downstream|INS361389|downstream|INS361390|downstream|INS361393|downstream|INS361394|downstream|DEL361396|downstream|DEL361399|downstream|DEL361400|downstream|DEL361405|downstream|INS361406|downstream|DEL361418|downstream|DEL361419|downstream|DEL361420|downstream|DEL361421|downstream|INS361424|downstream|INS361429|downstream|INS361431|downstream|INS361432|downstream|…
SNP	Chr02.g05525	-4.07178			2.70621		4.81699				SNP425308|downstream|SNP425309|downstream|SNP425310|downstream|SNP425311|downstream|SNP425312|downstream|SNP425313|downstream|SNP425314|downstream|SNP425315|downstream|SNP425316|downstream|SNP425317|downstream|SNP425318|downstream|SNP425319|downstream|SNP425320|downstream|SNP425321|downstream|SNP425322|downstream|SNP425323|downstream|SNP425324|downstream|SNP425325|downstream|SNP425326|downstream|…
SmallIndel	Chr08.g26570	-4.07127	-4.39543	-4.02599							DEL2054340|downstream|INS2054343|downstream|
SNP	Chr08.g26570	-4.07127	-4.39543	-4.02599							SNP1529092|downstream|SNP1529093|downstream|SNP1529094|downstream|SNP1529095|downstream|SNP1529096|downstream|SNP1529097|downstream|SNP1529098|downstream|SNP1529099|downstream|SNP1529100|downstream|SNP1529101|downstream|SNP1529102|downstream|SNP1529103|downstream|SNP1529104|downstream|SNP1529105|downstream|SNP1529106|downstream|SNP1529107|downstream|SNP1529108|downstream|SNP1529109|downstream|SNP…
SV	Chr08.g26570	-4.07127	-4.39543	-4.02599							Assemblytics_b_5314|Repeat_contraction|
SmallIndel	Chr07.g21945	-4.0081	-4.83288	-4.69459	-1.74206		-2.06568		F8WKW0|UGT1_GARJA Crocetin glucosyltransferase, chloroplastic	GO:0008194|UDP-glycosyltransferase activity;	DEL1793584|upstream|DEL1793586|upstream|INS1793589|upstream|INS1793590|upstream|DEL1793598|upstream|INS1793601|upstream|DEL1793608|downstream|DEL1793609|downstream|DEL1793611|downstream|DEL1793616|downstream|DEL1793618|downstream|INS1793621|downstream|DEL1793622|downstream|
SNP	Chr07.g21945	-4.0081	-4.83288	-4.69459	-1.74206		-2.06568		F8WKW0|UGT1_GARJA Crocetin glucosyltransferase, chloroplastic	GO:0008194|UDP-glycosyltransferase activity;	SNP1306491|upstream|SNP1306492|upstream|SNP1306493|upstream|SNP1306494|upstream|SNP1306495|upstream|SNP1306496|upstream|SNP1306497|upstream|SNP1306498|upstream|SNP1306499|upstream|SNP1306500|upstream|SNP1306501|upstream|SNP1306502|upstream|SNP1306503|upstream|SNP1306504|upstream|SNP1306505|upstream|SNP1306506|upstream|SNP1306507|upstream|SNP1306508|upstream|SNP1306509|upstream|SNP1306510|upstream…
SV	Chr07.g21945	-4.0081	-4.83288	-4.69459	-1.74206		-2.06568		F8WKW0|UGT1_GARJA Crocetin glucosyltransferase, chloroplastic	GO:0008194|UDP-glycosyltransferase activity;	Assemblytics_b_4621|Repeat_expansion|
BigInDel	Chr09.g29789	-3.97284			2.86967		6.65218		A0A1P8B760|AMI4G_ARATH Probable amidase At4g34880		DEL2350056|upstream|
SmallIndel	Chr09.g29789	-3.97284			2.86967		6.65218		A0A1P8B760|AMI4G_ARATH Probable amidase At4g34880		DEL2350028|downstream|DEL2350030|downstream|DEL2350034|downstream|DEL2350035|downstream|INS2350038|downstream|INS2350039|downstream|
SNP	Chr09.g29789	-3.97284			2.86967		6.65218		A0A1P8B760|AMI4G_ARATH Probable amidase At4g34880		SNP1731840|downstream|SNP1731841|downstream|SNP1731842|downstream|SNP1731843|downstream|SNP1731844|downstream|SNP1731845|downstream|SNP1731846|downstream|SNP1731847|downstream|SNP1731848|downstream|SNP1731849|downstream|SNP1731850|downstream|SNP1731851|downstream|SNP1731852|downstream|SNP1731853|downstream|SNP1731854|downstream|SNP1731857|exonic|SNP1731858|exonic|SNP1731860|exonic|
SmallIndel	Chr04.g11763	-3.92094			3.61775		4.51344		Q9LP24|Y1571_ARATH Probable leucine-rich repeat receptor-like protein kinase At1g35710	GO:0004672|protein kinase activity;GO:0005515|protein binding;GO:0005524|ATP binding;GO:0006468|protein phosphorylation;	DEL857128|exonic|DEL857129|exonic|
SNP	Chr04.g11763	-3.92094			3.61775		4.51344		Q9LP24|Y1571_ARATH Probable leucine-rich repeat receptor-like protein kinase At1g35710	GO:0004672|protein kinase activity;GO:0005515|protein binding;GO:0005524|ATP binding;GO:0006468|protein phosphorylation;	SNP783097|exonic|SNP783098|exonic|SNP783099|exonic|SNP783100|exonic|SNP783101|exonic|SNP783102|exonic|SNP783103|exonic|SNP783104|exonic|SNP783105|exonic|SNP783106|exonic|SNP783107|exonic|SNP783108|exonic|SNP783109|exonic|SNP783110|exonic|SNP783111|exonic|SNP783112|exonic|SNP783113|exonic|SNP783114|exonic|SNP783115|exonic|SNP783116|exonic|SNP783117|exonic|SNP783118|exonic|SNP783119|exonic|SNP78312…
SV	Chr04.g11763	-3.92094			3.61775		4.51344		Q9LP24|Y1571_ARATH Probable leucine-rich repeat receptor-like protein kinase At1g35710	GO:0004672|protein kinase activity;GO:0005515|protein binding;GO:0005524|ATP binding;GO:0006468|protein phosphorylation;	Assemblytics_b_2231|Repeat_contraction|
SmallIndel	Chr08.g26573	-3.84503	-4.34436				6.11807	3.01025	Q8VYW6|GAGT1_ARATH Glutathione hydrolase 1	GO:0006751|glutathione catabolic process;GO:0006751|glutathione catabolic process;GO:0006751|glutathione catabolic process;GO:0006751|glutathione catabolic process;GO:0006751|glutathione catabolic process;GO:0036374|glutathione hydrolase activity;GO:0036374|glutathione hydrolase activity;GO:0036374|glutathione hydrolase activity;GO:0036374|glutathione hydrolase activity;GO:0036374|glutathione hyd…	INS2055694|downstream|DEL2055703|downstream|INS2055717|downstream|INS2055720|downstream|INS2055725|downstream|INS2055726|downstream|INS2055731|downstream|INS2055758|upstream|DEL2055759|upstream|INS2055760|upstream|INS2055766|upstream|INS2055768|upstream|INS2055770|upstream|INS2055773|upstream|
SNP	Chr08.g26573	-3.84503	-4.34436				6.11807	3.01025	Q8VYW6|GAGT1_ARATH Glutathione hydrolase 1	GO:0006751|glutathione catabolic process;GO:0006751|glutathione catabolic process;GO:0006751|glutathione catabolic process;GO:0006751|glutathione catabolic process;GO:0006751|glutathione catabolic process;GO:0036374|glutathione hydrolase activity;GO:0036374|glutathione hydrolase activity;GO:0036374|glutathione hydrolase activity;GO:0036374|glutathione hydrolase activity;GO:0036374|glutathione hyd…	SNP1530352|downstream|SNP1530353|downstream|SNP1530354|downstream|SNP1530355|downstream|SNP1530356|downstream|SNP1530357|downstream|SNP1530358|downstream|SNP1530359|downstream|SNP1530360|downstream|SNP1530361|downstream|SNP1530362|downstream|SNP1530363|downstream|SNP1530364|downstream|SNP1530365|downstream|SNP1530366|downstream|SNP1530367|downstream|SNP1530368|downstream|SNP1530369|downstream|SNP…
SmallIndel	Chr02.g07134	-3.79941			8.29562	3.21775	9.89254	4.04134	Q6Z244|ODD19_ORYSJ 2-oxoglutarate-dependent dioxygenase 19		DEL512988|upstream|INS512994|downstream|INS512995|downstream|INS512997|downstream|
SNP	Chr02.g07134	-3.79941			8.29562	3.21775	9.89254	4.04134	Q6Z244|ODD19_ORYSJ 2-oxoglutarate-dependent dioxygenase 19		SNP348660|exonic|SNP348663|downstream|SNP348664|downstream|
SmallIndel	Chr01.g01393	-3.77573	-5.78575	-4.33096			1.4884		Q39214|RPM1_ARATH Disease resistance protein RPM1	GO:0006952|defense response;GO:0043531|ADP binding;	INS92173|downstream|DEL92174|downstream|INS92177|downstream|INS92181|downstream|DEL92186|downstream|DEL92188|downstream|DEL92198|downstream|DEL92199|downstream|INS92219|UTR3|DEL92221|UTR3|DEL92222|UTR3|DEL92443|exonic|DEL92445|exonic|DEL92446|exonic|
SNP	Chr01.g01393	-3.77573	-5.78575	-4.33096			1.4884		Q39214|RPM1_ARATH Disease resistance protein RPM1	GO:0006952|defense response;GO:0043531|ADP binding;	SNP11688|downstream|SNP11689|downstream|SNP11690|downstream|SNP11691|downstream|SNP11692|downstream|SNP11693|downstream|SNP11694|downstream|SNP11695|downstream|SNP11696|downstream|SNP11697|downstream|SNP11698|downstream|SNP11699|downstream|SNP11700|downstream|SNP11701|downstream|SNP11702|downstream|SNP11703|downstream|SNP11704|downstream|SNP11705|downstream|SNP11706|downstream|SNP11707|downstream…
SmallIndel	Chr07.g21838	-3.77191			8.69158	5.00902	8.5321	3.73467	A8MS78|Y1583_ARATH Uncharacterized protein At1g05835		INS1783147|upstream;downstream|DEL1783150|upstream;downstream|DEL1783151|upstream;downstream|DEL1783153|upstream;downstream|INS1783157|upstream;downstream|INS1783159|upstream;downstream|INS1783164|upstream;downstream|INS1783173|upstream;downstream|DEL1783180|upstream;downstream|INS1783181|upstream;downstream|DEL1783184|upstream;downstream|DEL1783191|UTR5|DEL1783204|downstream|DEL1783205|downstrea…
SNP	Chr07.g21838	-3.77191			8.69158	5.00902	8.5321	3.73467	A8MS78|Y1583_ARATH Uncharacterized protein At1g05835		SNP1298126|upstream;downstream|SNP1298127|upstream;downstream|SNP1298128|upstream;downstream|SNP1298129|upstream;downstream|SNP1298130|upstream;downstream|SNP1298131|upstream;downstream|SNP1298132|upstream;downstream|SNP1298133|upstream;downstream|SNP1298134|upstream;downstream|SNP1298135|upstream;downstream|SNP1298136|upstream;downstream|SNP1298137|upstream;downstream|SNP1298138|upstream;downstr…
SmallIndel	Chr09.g29736	-3.74686							Q8RWE9|NAT5_ARATH Nucleobase-ascorbate transporter 5		DEL2347528|exonic|
SmallIndel	Chr09.g28150	-3.72759			4.1646		2.53642		Q9M0G7|MIK1_ARATH MDIS1-interacting receptor like kinase 1	GO:0004672|protein kinase activity;GO:0005515|protein binding;GO:0005524|ATP binding;GO:0006468|protein phosphorylation;	DEL2181629|upstream|
SNP	Chr09.g28150	-3.72759			4.1646		2.53642		Q9M0G7|MIK1_ARATH MDIS1-interacting receptor like kinase 1	GO:0004672|protein kinase activity;GO:0005515|protein binding;GO:0005524|ATP binding;GO:0006468|protein phosphorylation;	SNP1792031|upstream|
SmallIndel	Chr05.g16429	-3.62113	-4.15407						Q852L0|HD16N_ORYSJ Casein kinase 1-like protein HD16		INS1279565|upstream|DEL1279566|upstream|INS1279568|upstream|INS1279569|upstream|INS1279576|upstream|INS1279581|upstream|INS1279584|upstream|
SNP	Chr05.g16429	-3.62113	-4.15407						Q852L0|HD16N_ORYSJ Casein kinase 1-like protein HD16		SNP912043|upstream|SNP912044|upstream|SNP912045|upstream|SNP912046|upstream|SNP912047|upstream|SNP912048|upstream|SNP912049|upstream|SNP912050|upstream|SNP912051|upstream|SNP912052|upstream|SNP912053|upstream|SNP912054|upstream|SNP912055|upstream|SNP912056|upstream|SNP912057|upstream|SNP912058|upstream|SNP912059|upstream|SNP912060|upstream|
SV	Chr05.g16429	-3.62113	-4.15407						Q852L0|HD16N_ORYSJ Casein kinase 1-like protein HD16		Assemblytics_b_3302|Repeat_contraction|
SmallIndel	Chr11.g35817	-3.566			2.52735		4.22141		V9M2S5|RPV1_VITRO Disease resistance protein RPV1	GO:0006952|defense response;GO:0007165|signal transduction;GO:0043531|ADP binding;	INS2898679|exonic|INS2898708|exonic|DEL2898709|exonic|
SNP	Chr11.g35817	-3.566			2.52735		4.22141		V9M2S5|RPV1_VITRO Disease resistance protein RPV1	GO:0006952|defense response;GO:0007165|signal transduction;GO:0043531|ADP binding;	SNP2135926|exonic|SNP2135927|exonic|SNP2135928|exonic|SNP2135929|exonic|SNP2135930|exonic|SNP2135931|exonic|SNP2135932|exonic|SNP2135933|exonic|SNP2135934|exonic|SNP2135935|exonic|SNP2135936|exonic|SNP2135937|exonic|SNP2135938|exonic|SNP2135939|exonic|SNP2135940|exonic|SNP2135941|exonic|SNP2135942|exonic|SNP2135943|exonic|SNP2135944|exonic|SNP2135945|exonic|SNP2135946|exonic|SNP2136059|exonic|SNP…
SmallIndel	Chr06.g17930	-3.55737			7.43524	4.97218	8.9898	4.80379		GO:0048364|root development;GO:0048364|root development;GO:0048367|shoot system development;GO:0048367|shoot system development;	DEL1436224|upstream|DEL1436225|upstream|INS1436226|downstream|
SmallIndel	Chr10.g31197	-3.4961					2.49447		Q9LRR4|R13L1_ARATH Putative disease resistance RPP13-like protein 1	GO:0006952|defense response;GO:0006952|defense response;GO:0043531|ADP binding;GO:0043531|ADP binding;	INS2439200|downstream|INS2439207|downstream|INS2439214|downstream|INS2439228|downstream|INS2439230|downstream|DEL2439245|UTR3|DEL2439246|UTR3|DEL2439247|UTR3|DEL2439248|UTR3|INS2439292|exonic|INS2439342|exonic|DEL2439361|exonic|INS2439380|exonic|INS2439384|exonic|DEL2439387|exonic|INS2439403|upstream|INS2439404|upstream|INS2439405|upstream|INS2439414|upstream|INS2439418|upstream;downstream|INS243…
SNP	Chr10.g31197	-3.4961					2.49447		Q9LRR4|R13L1_ARATH Putative disease resistance RPP13-like protein 1	GO:0006952|defense response;GO:0006952|defense response;GO:0043531|ADP binding;GO:0043531|ADP binding;	SNP1987374|downstream|SNP1987375|downstream|SNP1987376|downstream|SNP1987377|downstream|SNP1987378|downstream|SNP1987379|downstream|SNP1987380|downstream|SNP1987381|downstream|SNP1987382|downstream|SNP1987383|downstream|SNP1987384|downstream|SNP1987385|downstream|SNP1987386|downstream|SNP1987387|downstream|SNP1987388|downstream|SNP1987389|downstream|SNP1987390|downstream|SNP1987391|downstream|SNP…
SV	Chr10.g31197	-3.4961					2.49447		Q9LRR4|R13L1_ARATH Putative disease resistance RPP13-like protein 1	GO:0006952|defense response;GO:0006952|defense response;GO:0043531|ADP binding;GO:0043531|ADP binding;	Assemblytics_b_6347|Repeat_expansion|
SmallIndel	Chr03.g10712	-3.48458			5.8012		6.13535		LATE EMBRYOGENESIS ABUNDANT (LEA) HYDROXYPROLINE-RICH GLYCOPROTEIN FAMILY		DEL812880|upstream|DEL812881|upstream|DEL812884|upstream|INS812891|upstream|DEL812892|upstream|INS812895|upstream|INS812897|upstream|DEL812900|upstream|INS812906|upstream|DEL812911|upstream|DEL812912|upstream|DEL812914|upstream|INS812920|UTR5|DEL812921|UTR5|INS812928|UTR3|INS812950|downstream|INS812958|downstream|DEL812961|downstream|DEL812962|downstream|DEL812963|downstream|INS812969|downstream|
SNP	Chr03.g10712	-3.48458			5.8012		6.13535		LATE EMBRYOGENESIS ABUNDANT (LEA) HYDROXYPROLINE-RICH GLYCOPROTEIN FAMILY		SNP566306|upstream|SNP566307|upstream|SNP566308|upstream|SNP566309|upstream|SNP566310|upstream|SNP566311|upstream|SNP566312|upstream|SNP566313|upstream|SNP566314|upstream|SNP566315|upstream|SNP566316|upstream|SNP566317|upstream|SNP566318|upstream|SNP566319|upstream|SNP566320|upstream|SNP566321|upstream|SNP566322|upstream|SNP566323|upstream|SNP566324|upstream|SNP566325|upstream|SNP566326|upstream|…
SmallIndel	Chr11.g35121	-3.41582	-4.38431			1.943	7.91937	5.05159	P17639|EMB1_DAUCA Protein EMB-1		INS2860752|upstream;downstream|DEL2860753|upstream;downstream|DEL2860757|upstream;downstream|INS2860765|upstream;downstream|INS2860775|upstream;downstream|INS2860776|upstream;downstream|INS2860777|upstream;downstream|INS2860778|upstream;downstream|INS2860779|upstream;downstream|INS2860780|upstream;downstream|INS2860781|upstream;downstream|INS2860782|upstream;downstream|DEL2860786|upstream;downstr…
SNP	Chr11.g35121	-3.41582	-4.38431			1.943	7.91937	5.05159	P17639|EMB1_DAUCA Protein EMB-1		SNP2107799|UTR3|SNP2107800|UTR3|SNP2107801|UTR3|SNP2107802|exonic|SNP2107803|exonic|SNP2107809|exonic|SNP2107810|exonic|SNP2107811|UTR5|SNP2107812|upstream;downstream|SNP2107813|upstream;downstream|SNP2107814|upstream;downstream|SNP2107815|upstream;downstream|SNP2107816|upstream;downstream|SNP2107817|upstream;downstream|SNP2107818|upstream;downstream|SNP2107819|upstream;downstream|SNP2107820|upst…
SmallIndel	Chr05.g16959	-3.31789	-2.23459				4.65982		Q84M94|FBK15_ARATH F-box/kelch-repeat protein At1g26930	GO:0005515|protein binding;	INS1363133|downstream|DEL1363136|upstream|INS1363138|upstream|
SNP	Chr05.g16959	-3.31789	-2.23459				4.65982		Q84M94|FBK15_ARATH F-box/kelch-repeat protein At1g26930	GO:0005515|protein binding;	SNP978794|downstream|SNP978795|downstream|SNP978806|upstream|
SV	Chr05.g16959	-3.31789	-2.23459				4.65982		Q84M94|FBK15_ARATH F-box/kelch-repeat protein At1g26930	GO:0005515|protein binding;	Assemblytics_b_3478|Repeat_expansion|
SmallIndel	Chr03.g08959	-3.30668			2.07575		2.88579			GO:0005515|protein binding;	INS654280|exonic|INS654284|exonic|INS654291|exonic|
SNP	Chr03.g08959	-3.30668			2.07575		2.88579			GO:0005515|protein binding;	SNP620209|exonic|SNP620210|exonic|SNP620211|exonic|SNP620212|exonic|SNP620213|exonic|SNP620214|exonic|SNP620215|exonic|SNP620216|exonic|SNP620217|exonic|SNP620218|exonic|SNP620219|exonic|SNP620220|exonic|SNP620221|exonic|SNP620222|exonic|SNP620223|exonic|SNP620224|exonic|SNP620225|exonic|SNP620226|exonic|SNP620227|exonic|
BigInDel	Chr08.g24374	-3.27055			3.28113		3.47976		L8BRS3|GLP1_MORAL Germin-like protein	GO:0030145|manganese ion binding;	INS6691|upstream;downstream|
SmallIndel	Chr08.g24374	-3.27055			3.28113		3.47976		L8BRS3|GLP1_MORAL Germin-like protein	GO:0030145|manganese ion binding;	INS1923323|upstream;downstream|INS1923339|upstream;downstream|INS1923355|upstream;downstream|INS1923358|upstream;downstream|INS1923360|upstream;downstream|DEL1923362|upstream;downstream|DEL1923369|upstream;downstream|DEL1923370|upstream;downstream|INS1923374|upstream;downstream|INS1923375|upstream;downstream|INS1923377|upstream;downstream|INS1923380|upstream;downstream|DEL1923381|upstream;downstr…
SNP	Chr08.g24374	-3.27055			3.28113		3.47976		L8BRS3|GLP1_MORAL Germin-like protein	GO:0030145|manganese ion binding;	SNP1492938|upstream;downstream|SNP1492939|upstream;downstream|SNP1492940|upstream;downstream|SNP1492941|upstream;downstream|SNP1492942|upstream;downstream|SNP1492943|upstream;downstream|SNP1492944|upstream;downstream|SNP1492945|upstream;downstream|SNP1492946|upstream;downstream|SNP1492947|upstream;downstream|SNP1492948|upstream;downstream|SNP1492949|upstream;downstream|SNP1492950|upstream;downstr…
SV	Chr08.g24374	-3.27055			3.28113		3.47976		L8BRS3|GLP1_MORAL Germin-like protein	GO:0030145|manganese ion binding;	Assemblytics_b_4989|Repeat_expansion|
SmallIndel	Chr02.g07734	-3.26901	-3.37987				2.35722		F4JT80|RPP2B_ARATH Disease resistance protein RPP2B		INS556385|exonic|INS556387|exonic|DEL556406|upstream;downstream|INS556407|upstream;downstream|INS556412|upstream;downstream|INS556413|upstream;downstream|
SNP	Chr02.g07734	-3.26901	-3.37987				2.35722		F4JT80|RPP2B_ARATH Disease resistance protein RPP2B		SNP388023|exonic|SNP388024|exonic|SNP388025|exonic|SNP388026|exonic|SNP388027|exonic|SNP388028|exonic|SNP388030|exonic|SNP388031|exonic|SNP388035|exonic|SNP388036|exonic|SNP388037|exonic|SNP388039|exonic|SNP388040|exonic|SNP388041|exonic|SNP388042|exonic|SNP388044|upstream;downstream|SNP388045|upstream;downstream|SNP388046|upstream;downstream|SNP388047|upstream;downstream|SNP388048|upstream;downs…
SmallIndel	Chr04.g13786	-3.26208	-2.47627		1.49691		3.47167		V9M398|RUN1_VITRO Disease resistance protein RUN1	GO:0006952|defense response;GO:0006952|defense response;GO:0043531|ADP binding;GO:0043531|ADP binding;	DEL1065716|upstream;downstream|DEL1065720|upstream;downstream|INS1065723|upstream;downstream|DEL1065731|upstream|INS1065732|UTR5|INS1065801|exonic|
SNP	Chr04.g13786	-3.26208	-2.47627		1.49691		3.47167		V9M398|RUN1_VITRO Disease resistance protein RUN1	GO:0006952|defense response;GO:0006952|defense response;GO:0043531|ADP binding;GO:0043531|ADP binding;	SNP745227|upstream;downstream|SNP745228|upstream;downstream|SNP745229|upstream;downstream|SNP745230|upstream;downstream|SNP745231|upstream;downstream|SNP745232|upstream;downstream|SNP745233|upstream;downstream|SNP745234|upstream;downstream|SNP745235|upstream;downstream|SNP745236|upstream;downstream|SNP745237|upstream;downstream|SNP745238|upstream;downstream|SNP745239|upstream;downstream|SNP745240…
SV	Chr04.g13786	-3.26208	-2.47627		1.49691		3.47167		V9M398|RUN1_VITRO Disease resistance protein RUN1	GO:0006952|defense response;GO:0006952|defense response;GO:0043531|ADP binding;GO:0043531|ADP binding;	Assemblytics_b_2762|Repeat_contraction|
SmallIndel	Chr08.g26961	-3.2577	-2.87037		-1.21154		2.5108		O49603|CVIF2_ARATH Cell wall / vacuolar inhibitor of fructosidase 2	GO:0004857|enzyme inhibitor activity;GO:0004857|enzyme inhibitor activity;	DEL2102038|downstream|INS2102051|downstream|INS2102052|downstream|INS2102053|downstream|INS2102054|downstream|INS2102064|downstream|INS2102069|downstream|INS2102486|UTR3|DEL2102492|UTR5|DEL2102497|upstream|INS2102498|upstream|
SNP	Chr08.g26961	-3.2577	-2.87037		-1.21154		2.5108		O49603|CVIF2_ARATH Cell wall / vacuolar inhibitor of fructosidase 2	GO:0004857|enzyme inhibitor activity;GO:0004857|enzyme inhibitor activity;	SNP1570494|downstream|SNP1570495|downstream|SNP1570496|downstream|SNP1570497|downstream|SNP1570498|downstream|SNP1570499|downstream|SNP1570500|downstream|SNP1570501|downstream|SNP1570502|downstream|SNP1570503|downstream|SNP1570504|downstream|SNP1570505|downstream|SNP1570507|downstream|SNP1570508|downstream|SNP1570509|downstream|SNP1570510|downstream|SNP1570511|downstream|SNP1570512|downstream|SNP…
SV	Chr08.g26961	-3.2577	-2.87037		-1.21154		2.5108		O49603|CVIF2_ARATH Cell wall / vacuolar inhibitor of fructosidase 2	GO:0004857|enzyme inhibitor activity;GO:0004857|enzyme inhibitor activity;	Assemblytics_w_371|Deletion|Assemblytics_b_5433|Repeat_contraction|Assemblytics_b_5434|Insertion|
SmallIndel	Chr10.g31319	-3.13627			1.7978		3.76374		Q9FXE2|SEOC_ARATH Protein SIEVE ELEMENT OCCLUSION C	GO:0010088|phloem development;	INS2450226|downstream|INS2450227|downstream|INS2450228|downstream|INS2450229|downstream|DEL2450234|downstream|DEL2450236|downstream|DEL2450237|downstream|DEL2450238|downstream|DEL2450239|downstream|DEL2450240|downstream|INS2450242|downstream|DEL2450243|downstream|DEL2450246|downstream|DEL2450247|downstream|DEL2450251|downstream|DEL2450252|downstream|DEL2450253|downstream|DEL2450254|downstream|DEL…
SNP	Chr10.g31319	-3.13627			1.7978		3.76374		Q9FXE2|SEOC_ARATH Protein SIEVE ELEMENT OCCLUSION C	GO:0010088|phloem development;	SNP1994741|upstream|SNP1994742|upstream|SNP1994743|UTR5|SNP1994744|exonic|SNP1994745|exonic|SNP1994746|exonic|SNP1994747|exonic|SNP1994749|exonic|SNP1994750|exonic|SNP1994760|exonic|SNP1994761|exonic|SNP1994763|exonic|SNP1994764|UTR3|SNP1994765|UTR3|SNP1994766|downstream|SNP1994767|downstream|SNP1994768|downstream|SNP1994769|downstream|SNP1994770|downstream|SNP1994771|downstream|SNP1994772|downst…
SNP	Chr09.g29821	-3.12789			6.04681	4.92635	7.65476	4.47386	Q84TH6|DIR23_ARATH Dirigent protein 23		SNP1732774|downstream|
SmallIndel	Chr07.g21734	-3.08088			1.93576				P49249|IN22_MAIZE IN2-2 protein		DEL1770461|upstream|DEL1770464|upstream|INS1770474|upstream|INS1770477|upstream|DEL1770496|upstream|INS1770501|upstream|DEL1770518|upstream|DEL1770521|upstream|DEL1770522|upstream|DEL1770523|upstream|INS1770529|upstream|DEL1770537|upstream|INS1770538|upstream|INS1770542|upstream|DEL1770546|upstream|DEL1770632|downstream|DEL1770640|downstream|DEL1770641|downstream|INS1770646|downstream|DEL1770666|…
SNP	Chr07.g21734	-3.08088			1.93576				P49249|IN22_MAIZE IN2-2 protein		SNP1287502|upstream|SNP1287503|upstream|SNP1287504|upstream|SNP1287505|upstream|SNP1287506|upstream|SNP1287507|upstream|SNP1287509|upstream|SNP1287510|upstream|SNP1287511|upstream|SNP1287512|upstream|SNP1287513|upstream|SNP1287514|upstream|SNP1287515|upstream|SNP1287516|upstream|SNP1287517|upstream|SNP1287518|upstream|SNP1287519|upstream|SNP1287520|upstream|SNP1287521|upstream|SNP1287522|upstream…
SmallIndel	Chr11.g34522	-3.0365	-3.9719				4.67943		A0A290U7C4|ROQ1_NICBE Disease resistance protein Roq1	GO:0006952|defense response;GO:0007165|signal transduction;GO:0043531|ADP binding;	DEL2815026|upstream;downstream|DEL2815027|upstream;downstream|
SNP	Chr11.g34522	-3.0365	-3.9719				4.67943		A0A290U7C4|ROQ1_NICBE Disease resistance protein Roq1	GO:0006952|defense response;GO:0007165|signal transduction;GO:0043531|ADP binding;	SNP2073574|upstream;downstream|
SmallIndel	Chr01.g04536	-3.0031			8.37458	6.09192	9.40441	5.18833	Q945B6|AOP1L_ARATH Probable 2-oxoglutarate-dependent dioxygenase AOP1.2		DEL309380|UTR5|DEL309381|upstream;downstream|
SmallIndel	Chr06.g20532	-2.95586			6.40732	4.2026	5.4626	2.86725	Q9FY79|LAC14_ARATH Laccase-14	GO:0005507|copper ion binding;GO:0016491|oxidoreductase activity;	INS1648144|upstream|INS1648147|upstream|INS1648148|UTR5|DEL1648257|downstream|DEL1648261|downstream|INS1648265|downstream|DEL1648272|downstream|INS1648274|downstream|DEL1648278|downstream|DEL1648283|downstream|DEL1648284|downstream|INS1648286|downstream|INS1648287|downstream|INS1648288|downstream|DEL1648300|downstream|DEL1648309|downstream|INS1648319|downstream|DEL1648322|downstream|DEL1648326|do…
SNP	Chr06.g20532	-2.95586			6.40732	4.2026	5.4626	2.86725	Q9FY79|LAC14_ARATH Laccase-14	GO:0005507|copper ion binding;GO:0016491|oxidoreductase activity;	SNP1227481|upstream|SNP1227482|upstream|SNP1227483|upstream|SNP1227484|upstream|SNP1227485|upstream|SNP1227486|upstream|SNP1227536|exonic|SNP1227540|exonic|SNP1227553|exonic|SNP1227555|exonic|SNP1227556|exonic|SNP1227573|exonic|SNP1227574|exonic|SNP1227575|exonic|SNP1227576|exonic|SNP1227578|downstream|SNP1227579|downstream|SNP1227580|downstream|SNP1227581|downstream|SNP1227582|downstream|SNP1227…
SV	Chr06.g20532	-2.95586			6.40732	4.2026	5.4626	2.86725	Q9FY79|LAC14_ARATH Laccase-14	GO:0005507|copper ion binding;GO:0016491|oxidoreductase activity;	Assemblytics_w_227|Insertion|
BigInDel	Chr01.g01697	-2.89883				-2.61452		-2.85427	Q9SLN8|DBR_TOBAC 2-alkenal reductase (NADP(+)-dependent)	GO:0016491|oxidoreductase activity;GO:0016628|"oxidoreductase activity, acting on the CH-CH group of donors, NAD or NADP as acceptor";	DEL128523|upstream;downstream|
SmallIndel	Chr01.g01697	-2.89883				-2.61452		-2.85427	Q9SLN8|DBR_TOBAC 2-alkenal reductase (NADP(+)-dependent)	GO:0016491|oxidoreductase activity;GO:0016628|"oxidoreductase activity, acting on the CH-CH group of donors, NAD or NADP as acceptor";	INS128540|upstream;downstream|INS128562|upstream;downstream|DEL128564|upstream;downstream|DEL128565|upstream;downstream|DEL128566|upstream;downstream|DEL128567|upstream;downstream|INS128575|upstream;downstream|INS128577|upstream;downstream|INS128578|upstream;downstream|DEL128580|upstream;downstream|DEL128585|upstream;downstream|INS128590|upstream;downstream|DEL128593|upstream;downstream|DEL128596…
SNP	Chr01.g01697	-2.89883				-2.61452		-2.85427	Q9SLN8|DBR_TOBAC 2-alkenal reductase (NADP(+)-dependent)	GO:0016491|oxidoreductase activity;GO:0016628|"oxidoreductase activity, acting on the CH-CH group of donors, NAD or NADP as acceptor";	SNP40549|upstream;downstream|SNP40550|upstream;downstream|SNP40551|upstream;downstream|SNP40552|upstream;downstream|SNP40553|upstream;downstream|SNP40554|upstream;downstream|SNP40555|upstream;downstream|SNP40556|upstream;downstream|SNP40557|upstream;downstream|SNP40558|upstream;downstream|SNP40559|upstream;downstream|SNP40560|upstream;downstream|SNP40561|upstream;downstream|SNP40562|upstream;down…
SV	Chr01.g01697	-2.89883				-2.61452		-2.85427	Q9SLN8|DBR_TOBAC 2-alkenal reductase (NADP(+)-dependent)	GO:0016491|oxidoreductase activity;GO:0016628|"oxidoreductase activity, acting on the CH-CH group of donors, NAD or NADP as acceptor";	Assemblytics_b_341|Repeat_contraction|
SmallIndel	Chr11.g33537	-2.89688	-2.08565		2.41042		4.05527	3.27568	Q40392|TMVRN_NICGU TMV resistance protein N	GO:0006952|defense response;GO:0007165|signal transduction;GO:0043531|ADP binding;	INS2691395|downstream|
SmallIndel	Chr06.g20706	-2.87722			5.54157	3.29117	7.35009	4.05711	Q9ZSK5|ZOG_PHALU Zeatin O-glucosyltransferase	GO:0008194|UDP-glycosyltransferase activity;	DEL1675991|upstream|INS1675995|upstream|DEL1675996|upstream|INS1676002|upstream|DEL1676017|upstream|DEL1676019|upstream|DEL1676022|downstream|INS1676025|downstream|INS1676027|downstream|INS1676030|downstream|INS1676031|downstream|DEL1676034|downstream|DEL1676035|downstream|DEL1676036|downstream|DEL1676037|downstream|DEL1676038|downstream|DEL1676039|downstream|DEL1676042|downstream|DEL1676043|down…
SNP	Chr06.g20706	-2.87722			5.54157	3.29117	7.35009	4.05711	Q9ZSK5|ZOG_PHALU Zeatin O-glucosyltransferase	GO:0008194|UDP-glycosyltransferase activity;	SNP1250230|upstream|SNP1250231|upstream|SNP1250232|upstream|SNP1250233|upstream|SNP1250234|upstream|SNP1250235|upstream|SNP1250236|upstream|SNP1250237|upstream|SNP1250238|upstream|SNP1250239|upstream|SNP1250240|upstream|SNP1250241|upstream|SNP1250242|upstream|SNP1250243|upstream|SNP1250244|upstream|SNP1250245|upstream|SNP1250246|upstream|SNP1250247|upstream|SNP1250248|upstream|SNP1250249|upstream…
SmallIndel	Chr05.g16087	-2.8732			4.23182		3.75946		Q9FHB6|DTX16_ARATH Protein DETOXIFICATION 16	GO:0015297|antiporter activity;GO:0016020|membrane;GO:0042910|xenobiotic transmembrane transporter activity;GO:0055085|transmembrane transport;	INS1226533|upstream|INS1226534|upstream|
SmallIndel	Chr04.g14349	-2.80603			2.74757		3.68078				DEL1103870|downstream|DEL1103871|downstream|DEL1103872|downstream|DEL1103873|downstream|DEL1103874|downstream|DEL1103875|downstream|DEL1103887|downstream|INS1103890|downstream|INS1103895|downstream|INS1103896|downstream|INS1103897|downstream|INS1103898|downstream|DEL1103903|downstream|INS1103939|upstream|INS1103943|upstream|INS1103947|upstream|
SNP	Chr04.g14349	-2.80603			2.74757		3.68078				SNP773173|downstream|SNP773174|downstream|SNP773175|downstream|SNP773176|downstream|SNP773177|downstream|SNP773178|downstream|SNP773179|downstream|SNP773180|downstream|SNP773181|downstream|SNP773182|downstream|SNP773183|downstream|SNP773184|downstream|SNP773185|downstream|SNP773186|downstream|SNP773187|downstream|SNP773188|downstream|SNP773189|downstream|SNP773190|downstream|SNP773191|downstream|…
SmallIndel	Chr01.g01828	-2.79872	-2.57962	-2.83502			4.79148	4.87406	Q9SB81|PER42_ARATH Peroxidase 42	GO:0004601|peroxidase activity;GO:0006979|response to oxidative stress;GO:0020037|heme binding;	DEL143116|upstream|
SmallIndel	Chr05.g15372	-2.79724			3.56412				Q9SZX3|ASSY_ARATH Argininosuccinate synthase, chloroplastic	GO:0004055|argininosuccinate synthase activity;GO:0005524|ATP binding;GO:0006526|arginine biosynthetic process;	INS1156182|downstream|INS1156203|upstream;downstream|DEL1156204|upstream;downstream|DEL1156206|upstream;downstream|INS1156212|upstream;downstream|DEL1156218|upstream;downstream|DEL1156220|upstream;downstream|DEL1156224|upstream;downstream|DEL1156229|upstream;downstream|DEL1156230|upstream;downstream|INS1156244|upstream;downstream|INS1156255|upstream;downstream|
SNP	Chr05.g15372	-2.79724			3.56412				Q9SZX3|ASSY_ARATH Argininosuccinate synthase, chloroplastic	GO:0004055|argininosuccinate synthase activity;GO:0005524|ATP binding;GO:0006526|arginine biosynthetic process;	SNP1055350|downstream|SNP1055352|exonic|SNP1055364|exonic|SNP1055367|exonic|SNP1055368|exonic|SNP1055369|upstream;downstream|SNP1055370|upstream;downstream|SNP1055371|upstream;downstream|SNP1055372|upstream;downstream|SNP1055373|upstream;downstream|SNP1055374|upstream;downstream|SNP1055375|upstream;downstream|SNP1055376|upstream;downstream|SNP1055377|upstream;downstream|SNP1055378|upstream;downst…
SmallIndel	Chr02.g05733	-2.75673			2.70991		6.2717	4.01264	Q40392|TMVRN_NICGU TMV resistance protein N	GO:0006952|defense response;GO:0006952|defense response;GO:0007165|signal transduction;GO:0007165|signal transduction;GO:0043531|ADP binding;GO:0043531|ADP binding;	DEL366477|upstream|DEL366479|upstream|INS366484|upstream|DEL366491|upstream|INS366492|upstream|DEL366494|upstream|INS366592|exonic|INS366593|exonic|DEL366626|exonic|DEL366664|exonic|INS366665|exonic|INS366698|exonic|DEL366701|exonic|DEL366702|exonic|INS366713|UTR3|DEL366718|downstream|INS366720|downstream|INS366724|downstream|INS366725|downstream|INS366729|downstream|INS366732|downstream|INS36673…
SNP	Chr02.g05733	-2.75673			2.70991		6.2717	4.01264	Q40392|TMVRN_NICGU TMV resistance protein N	GO:0006952|defense response;GO:0006952|defense response;GO:0007165|signal transduction;GO:0007165|signal transduction;GO:0043531|ADP binding;GO:0043531|ADP binding;	SNP430171|upstream|SNP430172|upstream|SNP430173|upstream|SNP430174|upstream|SNP430175|upstream|SNP430177|upstream|SNP430178|upstream|SNP430179|upstream|SNP430180|upstream|SNP430181|upstream|SNP430182|upstream|SNP430183|upstream|SNP430184|upstream|SNP430185|UTR5|SNP430186|UTR5|SNP430187|UTR5|SNP430188|UTR5|SNP430189|exonic|SNP430190|exonic|SNP430191|exonic|SNP430192|exonic|SNP430193|exonic|SNP4301…
SV	Chr02.g05733	-2.75673			2.70991		6.2717	4.01264	Q40392|TMVRN_NICGU TMV resistance protein N	GO:0006952|defense response;GO:0006952|defense response;GO:0007165|signal transduction;GO:0007165|signal transduction;GO:0043531|ADP binding;GO:0043531|ADP binding;	Assemblytics_b_903|Insertion|
BigInDel	Chr02.g07109	-2.72122	-3.71331		-2.33527	-1.31591	6.14675	3.76465	Q948T9|RBOHB_SOLTU Respiratory burst oxidase homolog protein B	GO:0004601|peroxidase activity;GO:0004601|peroxidase activity;GO:0005509|calcium ion binding;GO:0005509|calcium ion binding;GO:0016020|membrane;GO:0016020|membrane;GO:0016491|oxidoreductase activity;GO:0016491|oxidoreductase activity;GO:0050664|"oxidoreductase activity, acting on NAD(P)H, oxygen as acceptor";GO:0050664|"oxidoreductase activity, acting on NAD(P)H, oxygen as acceptor";	DEL510354|upstream|
SmallIndel	Chr02.g07109	-2.72122	-3.71331		-2.33527	-1.31591	6.14675	3.76465	Q948T9|RBOHB_SOLTU Respiratory burst oxidase homolog protein B	GO:0004601|peroxidase activity;GO:0004601|peroxidase activity;GO:0005509|calcium ion binding;GO:0005509|calcium ion binding;GO:0016020|membrane;GO:0016020|membrane;GO:0016491|oxidoreductase activity;GO:0016491|oxidoreductase activity;GO:0050664|"oxidoreductase activity, acting on NAD(P)H, oxygen as acceptor";GO:0050664|"oxidoreductase activity, acting on NAD(P)H, oxygen as acceptor";	DEL510293|downstream|DEL510294|downstream|INS510295|downstream|INS510301|downstream|INS510302|downstream|DEL510303|downstream|DEL510304|downstream|INS510308|downstream|INS510309|downstream|DEL510342|UTR5|DEL510344|UTR5|INS510345|upstream|DEL510346|upstream|DEL510370|upstream|INS510373|upstream|DEL510378|upstream|
SNP	Chr02.g07109	-2.72122	-3.71331		-2.33527	-1.31591	6.14675	3.76465	Q948T9|RBOHB_SOLTU Respiratory burst oxidase homolog protein B	GO:0004601|peroxidase activity;GO:0004601|peroxidase activity;GO:0005509|calcium ion binding;GO:0005509|calcium ion binding;GO:0016020|membrane;GO:0016020|membrane;GO:0016491|oxidoreductase activity;GO:0016491|oxidoreductase activity;GO:0050664|"oxidoreductase activity, acting on NAD(P)H, oxygen as acceptor";GO:0050664|"oxidoreductase activity, acting on NAD(P)H, oxygen as acceptor";	SNP346306|downstream|SNP346307|downstream|SNP346308|downstream|SNP346309|downstream|SNP346311|downstream|SNP346317|downstream|SNP346318|downstream|SNP346319|downstream|SNP346322|UTR3|SNP346326|exonic|SNP346334|exonic|SNP346335|exonic|SNP346336|exonic|SNP346351|exonic|SNP346353|exonic|SNP346354|exonic|SNP346355|exonic|SNP346356|exonic|SNP346357|exonic|SNP346358|exonic|SNP346359|exonic|SNP346360|UT…
SmallIndel	Chr12.g37608	-2.69232	-3.63343				2.29097		Q93YR2|BASS1_ARATH Probable sodium/metabolite cotransporter BASS1, chloroplastic	GO:0016020|membrane;GO:0016020|membrane;	INS2985884|UTR3|DEL2985947|UTR5|DEL2985953|UTR5|INS2985964|upstream|INS2985966|upstream|DEL2985971|upstream|INS2985973|upstream|INS2986007|upstream|DEL2986015|upstream|
SNP	Chr12.g37608	-2.69232	-3.63343				2.29097		Q93YR2|BASS1_ARATH Probable sodium/metabolite cotransporter BASS1, chloroplastic	GO:0016020|membrane;GO:0016020|membrane;	SNP2248030|UTR3|SNP2248031|UTR3|SNP2248032|exonic|SNP2248033|exonic|SNP2248035|exonic|SNP2248038|exonic|SNP2248039|exonic|SNP2248040|UTR5|SNP2248041|UTR5|SNP2248042|UTR5|SNP2248043|UTR5|SNP2248044|UTR5|SNP2248056|UTR5|SNP2248057|UTR5|SNP2248076|UTR5|SNP2248077|UTR5|SNP2248078|UTR5|SNP2248079|UTR5|SNP2248080|UTR5|SNP2248081|UTR5|SNP2248082|UTR5|SNP2248083|UTR5|SNP2248084|UTR5|SNP2248085|UTR5|SNP22…
SV	Chr12.g37608	-2.69232	-3.63343				2.29097		Q93YR2|BASS1_ARATH Probable sodium/metabolite cotransporter BASS1, chloroplastic	GO:0016020|membrane;GO:0016020|membrane;	Assemblytics_b_7628|Repeat_contraction|
SmallIndel	Chr08.g26436	-2.67728	-3.47161	-2.84371			-1.2613		Q9LNG5|PPP7L_ARATH Serine/threonine-protein phosphatase 7 long form homolog	GO:0010073|meristem maintenance;GO:0010073|meristem maintenance;GO:0010073|meristem maintenance;GO:0010073|meristem maintenance;GO:0048507|meristem development;GO:0048507|meristem development;GO:0048507|meristem development;GO:0048507|meristem development;	INS2031745|UTR5|INS2031746|UTR5|DEL2031747|UTR5|DEL2031748|UTR5|INS2031749|UTR5|
SNP	Chr08.g26436	-2.67728	-3.47161	-2.84371			-1.2613		Q9LNG5|PPP7L_ARATH Serine/threonine-protein phosphatase 7 long form homolog	GO:0010073|meristem maintenance;GO:0010073|meristem maintenance;GO:0010073|meristem maintenance;GO:0010073|meristem maintenance;GO:0048507|meristem development;GO:0048507|meristem development;GO:0048507|meristem development;GO:0048507|meristem development;	SNP1511087|exonic|SNP1511090|exonic|SNP1511091|exonic|SNP1511095|exonic|SNP1511096|exonic|SNP1511098|exonic|SNP1511099|exonic|
BigInDel	Chr08.g24840	-2.67095	-1.96929	-1.42332				-2.07594			INS1941317|exonic|INS1941326|upstream;downstream|
SmallIndel	Chr08.g24840	-2.67095	-1.96929	-1.42332				-2.07594	XP_024931843.1 nuclear pore complex protein NUP62-like, partial [Ziziphus jujuba]		DEL1941297|exonic|INS1941318|exonic|DEL1941323|upstream;downstream|DEL1941324|upstream;downstream|INS1941330|upstream;downstream|DEL1941332|upstream;downstream|DEL1941335|upstream;downstream|DEL1941337|upstream;downstream|DEL1941338|upstream;downstream|DEL1941339|upstream;downstream|INS1941341|upstream;downstream|DEL1941343|upstream;downstream|INS1941344|upstream;downstream|DEL1941345|upstream;do…
SNP	Chr08.g24840	-2.67095	-1.96929	-1.42332				-2.07594			SNP1603590|UTR3|SNP1603597|exonic|SNP1603598|exonic|SNP1603599|exonic|SNP1603600|exonic|SNP1603601|exonic|SNP1603602|exonic|SNP1603603|exonic|SNP1603604|exonic|SNP1603605|exonic|SNP1603606|exonic|SNP1603607|exonic|SNP1603608|exonic|SNP1603609|exonic|SNP1603610|exonic|SNP1603611|exonic|SNP1603612|exonic|SNP1603613|exonic|SNP1603614|exonic|SNP1603615|exonic|SNP1603616|exonic|SNP1603617|UTR5|SNP1603…
SV	Chr08.g24840	-2.67095	-1.96929	-1.42332				-2.07594			Assemblytics_w_285|Insertion|
SNP	Chr07.g23026	-2.63661			2.68806		6.86086	4.72908	Q9SS87|SEOB_ARATH Protein SIEVE ELEMENT OCCLUSION B	GO:0010088|phloem development;GO:0010088|phloem development;GO:0010088|phloem development;GO:0010088|phloem development;	SNP1340896|exonic|
SmallIndel	Chr01.g01671	-2.62821			2.20894		2.80332		C0LGH3|Y5614_ARATH Probable LRR receptor-like serine/threonine-protein kinase At1g56140	GO:0004672|protein kinase activity;GO:0004672|protein kinase activity;GO:0005515|protein binding;GO:0005524|ATP binding;GO:0005524|ATP binding;GO:0006468|protein phosphorylation;GO:0006468|protein phosphorylation;	DEL125478|upstream|INS125484|upstream|INS125486|upstream|INS125487|upstream|DEL125489|upstream|INS125493|upstream|INS125497|UTR5|INS125565|downstream|DEL125569|downstream|INS125570|downstream|INS125571|downstream|INS125573|downstream|DEL125580|downstream|DEL125582|downstream|INS125589|downstream|INS125594|downstream|DEL125597|downstream|DEL125617|downstream|INS125619|downstream|INS125621|downstre…
SNP	Chr01.g01671	-2.62821			2.20894		2.80332		C0LGH3|Y5614_ARATH Probable LRR receptor-like serine/threonine-protein kinase At1g56140	GO:0004672|protein kinase activity;GO:0004672|protein kinase activity;GO:0005515|protein binding;GO:0005524|ATP binding;GO:0005524|ATP binding;GO:0006468|protein phosphorylation;GO:0006468|protein phosphorylation;	SNP38427|upstream|SNP38428|upstream|SNP38429|upstream|SNP38430|upstream|SNP38431|upstream|SNP38432|upstream|SNP38433|upstream|SNP38434|upstream|SNP38435|upstream|SNP38436|upstream|SNP38437|upstream|SNP38438|upstream|SNP38439|upstream|SNP38440|upstream|SNP38441|upstream|SNP38442|upstream|SNP38446|exonic|SNP38447|exonic|SNP38462|exonic|SNP38463|exonic|SNP38464|exonic|SNP38466|exonic|SNP38467|exonic…
BigInDel	Chr05.g15729	-2.59226			8.42467	5.60475	6.77777	4.99363	Q2MHE4|HT1_ARATH Serine/threonine/tyrosine-protein kinase HT1	GO:0004672|protein kinase activity;GO:0005524|ATP binding;GO:0006468|protein phosphorylation;	DEL4088|exonic|
SV	Chr05.g15729	-2.59226			8.42467	5.60475	6.77777	4.99363	Q2MHE4|HT1_ARATH Serine/threonine/tyrosine-protein kinase HT1	GO:0004672|protein kinase activity;GO:0005524|ATP binding;GO:0006468|protein phosphorylation;	Assemblytics_b_3094|Repeat_contraction|
SmallIndel	Chr02.g06617	-2.49812				-2.64557	-1.2906	-3.83779	P49078|ASNS1_ARATH Asparagine synthetase [glutamine-hydrolyzing] 1	GO:0004066|asparagine synthase (glutamine-hydrolyzing) activity;GO:0006529|asparagine biosynthetic process;	DEL477760|UTR5|DEL477773|upstream|DEL477774|upstream|DEL477775|upstream|DEL477776|upstream|DEL477777|upstream|DEL477778|upstream|DEL477780|upstream|
SNP	Chr02.g06617	-2.49812				-2.64557	-1.2906	-3.83779	P49078|ASNS1_ARATH Asparagine synthetase [glutamine-hydrolyzing] 1	GO:0004066|asparagine synthase (glutamine-hydrolyzing) activity;GO:0006529|asparagine biosynthetic process;	SNP319064|UTR3|SNP319065|UTR3|SNP319066|UTR3|SNP319073|exonic|SNP319074|exonic|SNP319075|exonic|SNP319098|UTR5|SNP319099|UTR5|SNP319100|UTR5|SNP319101|UTR5|SNP319102|UTR5|SNP319103|UTR5|SNP319104|UTR5|SNP319105|UTR5|SNP319106|UTR5|SNP319107|UTR5|SNP319108|UTR5|SNP319109|UTR5|SNP319110|UTR5|SNP319111|UTR5|SNP319112|UTR5|SNP319113|upstream|SNP319114|upstream|
SmallIndel	Chr11.g34118	-2.4866			5.86977				Q9SUW0|TPPG_ARATH Probable trehalose-phosphate phosphatase G	GO:0003824|catalytic activity;GO:0003824|catalytic activity;GO:0004805|trehalose-phosphatase activity;GO:0004805|trehalose-phosphatase activity;GO:0005992|trehalose biosynthetic process;GO:0005992|trehalose biosynthetic process;	DEL2782082|downstream|DEL2782088|downstream|INS2782093|downstream|DEL2782095|downstream|DEL2782096|downstream|INS2782102|downstream|INS2782104|downstream|INS2782108|downstream|INS2782109|downstream|INS2782110|downstream|INS2782111|downstream|DEL2782115|downstream|DEL2782161|UTR5|INS2782163|UTR5|DEL2782171|upstream|DEL2782178|upstream|DEL2782180|upstream|INS2782182|upstream|
SNP	Chr11.g34118	-2.4866			5.86977				Q9SUW0|TPPG_ARATH Probable trehalose-phosphate phosphatase G	GO:0003824|catalytic activity;GO:0003824|catalytic activity;GO:0004805|trehalose-phosphatase activity;GO:0004805|trehalose-phosphatase activity;GO:0005992|trehalose biosynthetic process;GO:0005992|trehalose biosynthetic process;	SNP2214181|downstream|SNP2214182|downstream|SNP2214183|downstream|SNP2214184|downstream|SNP2214185|downstream|SNP2214186|downstream|SNP2214187|downstream|SNP2214188|downstream|SNP2214189|downstream|SNP2214190|downstream|SNP2214191|downstream|SNP2214192|downstream|SNP2214193|downstream|SNP2214194|downstream|SNP2214195|downstream|SNP2214196|downstream|SNP2214197|downstream|SNP2214198|downstream|SNP…
SmallIndel	Chr07.g21682	-2.48416			5.54577		6.55025	3.67915	Q9SIN9|PLA13_ARATH Phospholipase A1-Ialpha2, chloroplastic	GO:0006629|lipid metabolic process;	DEL1755958|upstream|DEL1755966|upstream|DEL1755967|upstream|INS1755970|upstream|INS1755971|upstream|DEL1755975|upstream|DEL1755976|upstream|DEL1755978|upstream|INS1755980|UTR5|INS1755982|UTR3|INS1755983|downstream|DEL1755986|downstream|DEL1755989|downstream|INS1755990|downstream|DEL1755993|downstream|DEL1755994|downstream|DEL1755997|downstream|
SNP	Chr07.g21682	-2.48416			5.54577		6.55025	3.67915	Q9SIN9|PLA13_ARATH Phospholipase A1-Ialpha2, chloroplastic	GO:0006629|lipid metabolic process;	SNP1440558|upstream|SNP1440560|upstream|SNP1440561|upstream|SNP1440562|upstream|SNP1440563|upstream|SNP1440564|upstream|SNP1440565|upstream|SNP1440566|upstream|SNP1440567|upstream|SNP1440568|upstream|SNP1440570|upstream|SNP1440572|upstream|SNP1440573|upstream|SNP1440574|upstream|SNP1440575|upstream|SNP1440578|exonic|SNP1440580|downstream|SNP1440581|downstream|SNP1440582|downstream|SNP1440583|down…
SmallIndel	Chr08.g26473	-2.41899			1.25599		3.25788				DEL2036845|downstream|INS2036857|downstream|DEL2036877|downstream|DEL2036879|downstream|INS2036884|downstream|INS2036885|downstream|INS2036886|downstream|INS2036887|downstream|DEL2036891|downstream|INS2036899|downstream|DEL2036900|downstream|DEL2036901|downstream|INS2036910|downstream|INS2036912|downstream|DEL2036913|downstream|INS2036918|exonic|DEL2036925|upstream|INS2036926|upstream|INS2036928|…
SNP	Chr08.g26473	-2.41899			1.25599		3.25788				SNP1515323|downstream|SNP1515324|downstream|SNP1515325|downstream|SNP1515326|downstream|SNP1515327|downstream|SNP1515328|downstream|SNP1515329|downstream|SNP1515330|downstream|SNP1515331|downstream|SNP1515332|downstream|SNP1515333|downstream|SNP1515334|downstream|SNP1515335|downstream|SNP1515336|downstream|SNP1515337|downstream|SNP1515338|downstream|SNP1515339|downstream|SNP1515340|downstream|SNP…
SmallIndel	Chr07.g23336	-2.39754			1.10453	-1.72064	2.76631		P0DO21|GIP2_NICBE Probable aspartic proteinase GIP2	GO:0004190|aspartic-type endopeptidase activity;GO:0006508|proteolysis;	INS1841476|upstream|DEL1841477|UTR3|
SmallIndel	Chr01.g00057	-2.38942	-1.93995				6.91485	4.75678	Q9LYP4|BAG3_ARATH BAG family molecular chaperone regulator 3	GO:0005515|protein binding;GO:0051087|chaperone binding;	INS14522|upstream|INS14527|upstream|DEL14529|upstream|
SNP	Chr01.g00057	-2.38942	-1.93995				6.91485	4.75678	Q9LYP4|BAG3_ARATH BAG family molecular chaperone regulator 3	GO:0005515|protein binding;GO:0051087|chaperone binding;	SNP219685|downstream|SNP219694|downstream|SNP219700|UTR3|SNP219701|UTR3|SNP219900|upstream|SNP219901|upstream|SNP219904|upstream|SNP219907|upstream|SNP219918|upstream|
SmallIndel	Chr05.g15311	-2.38384	-1.83055	-3.1069			-1.75929				INS1149624|upstream|DEL1149625|upstream|DEL1149626|upstream|INS1149628|upstream|
SNP	Chr05.g15311	-2.38384	-1.83055	-3.1069			-1.75929				SNP1050868|upstream|SNP1050871|UTR3|SNP1050872|UTR3|SNP1050873|UTR3|SNP1050874|UTR3|
BigInDel	Chr11.g34060	-2.37694	-2.92522		-3.04739	-2.45605	-3.18137	-5.08264	A0A4D6Q415|CYP1_CROXC Flavonoid 3'-monooxygenase CYP75B137	GO:0004497|monooxygenase activity;GO:0005506|iron ion binding;GO:0016705|"oxidoreductase activity, acting on paired donors, with incorporation or reduction of molecular oxygen";GO:0020037|heme binding;	DEL9656|downstream|
SmallIndel	Chr11.g34060	-2.37694	-2.92522		-3.04739	-2.45605	-3.18137	-5.08264	A0A4D6Q415|CYP1_CROXC Flavonoid 3'-monooxygenase CYP75B137	GO:0004497|monooxygenase activity;GO:0005506|iron ion binding;GO:0016705|"oxidoreductase activity, acting on paired donors, with incorporation or reduction of molecular oxygen";GO:0020037|heme binding;	DEL2769381|downstream|DEL2769382|downstream|INS2769385|downstream|DEL2769386|downstream|DEL2769388|downstream|DEL2769390|downstream|INS2769396|downstream|DEL2769397|downstream|INS2769401|downstream|DEL2769404|downstream|INS2769406|downstream|INS2769407|downstream|INS2769408|downstream|INS2769409|downstream|INS2769412|downstream|DEL2769422|downstream|DEL2769426|downstream|INS2769431|UTR3|INS276943…
SNP	Chr11.g34060	-2.37694	-2.92522		-3.04739	-2.45605	-3.18137	-5.08264	A0A4D6Q415|CYP1_CROXC Flavonoid 3'-monooxygenase CYP75B137	GO:0004497|monooxygenase activity;GO:0005506|iron ion binding;GO:0016705|"oxidoreductase activity, acting on paired donors, with incorporation or reduction of molecular oxygen";GO:0020037|heme binding;	SNP2203270|downstream|SNP2203271|downstream|SNP2203272|downstream|SNP2203273|downstream|SNP2203274|downstream|SNP2203275|downstream|SNP2203276|downstream|SNP2203277|downstream|SNP2203278|downstream|SNP2203279|downstream|SNP2203280|downstream|SNP2203281|downstream|SNP2203282|downstream|SNP2203283|downstream|SNP2203284|downstream|SNP2203285|downstream|SNP2203286|downstream|SNP2203287|downstream|SNP…
SmallIndel	Chr11.g35631	-2.31936			5.0421	3.22768	9.77488	5.71276	O49726|PUP21_ARATH Purine permease 21	GO:0015211|purine nucleoside transmembrane transporter activity;GO:0016020|membrane;	INS2888260|downstream|INS2888273|exonic|DEL2888276|UTR5|INS2888277|upstream|INS2888280|upstream|INS2888284|upstream|
SNP	Chr11.g35631	-2.31936			5.0421	3.22768	9.77488	5.71276	O49726|PUP21_ARATH Purine permease 21	GO:0015211|purine nucleoside transmembrane transporter activity;GO:0016020|membrane;	SNP2128646|downstream|SNP2128647|downstream|SNP2128648|downstream|SNP2128649|downstream|SNP2128650|downstream|SNP2128651|UTR3|SNP2128652|UTR3|SNP2128653|UTR3|SNP2128654|UTR3|SNP2128655|UTR3|SNP2128656|UTR3|SNP2128657|exonic|SNP2128659|UTR5|SNP2128660|UTR5|SNP2128661|upstream|SNP2128662|upstream|SNP2128663|upstream|SNP2128664|upstream|SNP2128665|upstream|
SmallIndel	Chr08.g25600	-2.31184			7.34421	5.33621	7.96252	5.10996	Q41495|ST14_SOLTU STS14 protein		DEL1963720|upstream;downstream|DEL1963721|upstream;downstream|DEL1963722|upstream;downstream|DEL1963723|upstream;downstream|DEL1963724|upstream;downstream|INS1963735|upstream;downstream|
SNP	Chr08.g25600	-2.31184			7.34421	5.33621	7.96252	5.10996	Q41495|ST14_SOLTU STS14 protein		SNP1453769|exonic|SNP1453770|exonic|SNP1453771|UTR5|SNP1453772|upstream;downstream|SNP1453774|upstream;downstream|SNP1453775|upstream;downstream|SNP1453776|upstream;downstream|SNP1453777|upstream;downstream|SNP1453780|upstream;downstream|SNP1453781|upstream;downstream|SNP1453782|upstream;downstream|SNP1453783|upstream;downstream|SNP1453784|upstream;downstream|SNP1453785|upstream;downstream|SNP145…
BigInDel	Chr07.g23432	-2.30293	1.27289			-3.6748	-4.1776	-5.80008	Q8LBI9|EDL16_ARATH Sugar transporter ERD6-like 16	GO:0016020|membrane;GO:0016020|membrane;GO:0022857|transmembrane transporter activity;GO:0022857|transmembrane transporter activity;GO:0055085|transmembrane transport;GO:0055085|transmembrane transport;	INS1847199|upstream|
SmallIndel	Chr07.g23432	-2.30293	1.27289			-3.6748	-4.1776	-5.80008	Q8LBI9|EDL16_ARATH Sugar transporter ERD6-like 16	GO:0016020|membrane;GO:0016020|membrane;GO:0022857|transmembrane transporter activity;GO:0022857|transmembrane transporter activity;GO:0055085|transmembrane transport;GO:0055085|transmembrane transport;	DEL1847100|UTR3|INS1847130|UTR5|INS1847136|UTR5|DEL1847144|UTR5|INS1847146|UTR5|DEL1847148|UTR5|INS1847151|upstream|DEL1847155|upstream|DEL1847156|upstream|DEL1847162|upstream|INS1847165|upstream|DEL1847166|upstream|INS1847169|upstream|DEL1847170|upstream|INS1847171|upstream|INS1847174|upstream|INS1847177|upstream|INS1847178|upstream|INS1847183|upstream|DEL1847186|upstream|INS1847188|upstream|
SNP	Chr07.g23432	-2.30293	1.27289			-3.6748	-4.1776	-5.80008	Q8LBI9|EDL16_ARATH Sugar transporter ERD6-like 16	GO:0016020|membrane;GO:0016020|membrane;GO:0022857|transmembrane transporter activity;GO:0022857|transmembrane transporter activity;GO:0055085|transmembrane transport;GO:0055085|transmembrane transport;	SNP1351192|UTR3|SNP1351193|UTR3|SNP1351194|UTR3|SNP1351196|UTR3|SNP1351197|UTR3|SNP1351198|UTR3|SNP1351202|exonic|SNP1351210|exonic|SNP1351221|UTR5|SNP1351223|exonic|SNP1351224|exonic|SNP1351225|UTR5|SNP1351226|UTR5|SNP1351227|UTR5|SNP1351228|UTR5|SNP1351229|UTR5|SNP1351231|UTR5|SNP1351232|UTR5|SNP1351233|UTR5|SNP1351234|UTR5|SNP1351235|upstream|SNP1351237|upstream|SNP1351238|upstream|SNP1351239|…
SNP	Chr02.g07232	-2.29016			1.56093		4.19052		Q3ECP6|GDL22_ARATH GDSL esterase/lipase At1g54790	GO:0016788|"hydrolase activity, acting on ester bonds";GO:0016788|"hydrolase activity, acting on ester bonds";	SNP355996|upstream;downstream|
SmallIndel	Chr02.g06730	-2.27228			5.80267		5.90897	3.03674	Q9LSE2|ICE1_ARATH Transcription factor ICE1		DEL485096|upstream|DEL485097|upstream|INS485107|downstream|DEL485109|downstream|
SNP	Chr02.g06730	-2.27228			5.80267		5.90897	3.03674	Q9LSE2|ICE1_ARATH Transcription factor ICE1		SNP325732|downstream|SNP325733|downstream|SNP325734|downstream|SNP325735|downstream|SNP325736|downstream|SNP325737|downstream|SNP325738|downstream|SNP325739|downstream|SNP325740|downstream|SNP325741|downstream|SNP325742|downstream|SNP325743|downstream|SNP325744|downstream|SNP325745|downstream|SNP325746|downstream|SNP325747|downstream|SNP325748|downstream|SNP325749|downstream|
SmallIndel	Chr10.g31183	-2.27183	-1.12453			-1.13925		-1.06704	Q8L9C4|KCR1_ARATH Very-long-chain 3-oxoacyl-CoA reductase 1		DEL2436869|upstream;downstream|INS2436879|upstream;downstream|INS2436880|upstream;downstream|DEL2436881|upstream;downstream|INS2436882|upstream;downstream|INS2436887|upstream;downstream|DEL2436888|upstream;downstream|INS2436893|upstream;downstream|DEL2436896|upstream;downstream|INS2436902|UTR5|DEL2436914|UTR5|INS2436928|UTR3|INS2436941|downstream|INS2436942|downstream|INS2436943|downstream|INS243…
SNP	Chr10.g31183	-2.27183	-1.12453			-1.13925		-1.06704	Q8L9C4|KCR1_ARATH Very-long-chain 3-oxoacyl-CoA reductase 1		SNP1985426|upstream;downstream|SNP1985427|upstream;downstream|SNP1985428|upstream;downstream|SNP1985429|upstream;downstream|SNP1985430|upstream;downstream|SNP1985431|upstream;downstream|SNP1985432|upstream;downstream|SNP1985433|upstream;downstream|SNP1985434|upstream;downstream|SNP1985435|upstream;downstream|SNP1985436|upstream;downstream|SNP1985437|upstream;downstream|SNP1985438|upstream;downstr…
SmallIndel	Chr02.g05815	-2.23803	-2.74921		-1.2904		3.72141	2.82874	Q944C1|PLCD4_ARATH Phosphoinositide phospholipase C 4	GO:0004435|phosphatidylinositol phospholipase C activity;GO:0004435|phosphatidylinositol phospholipase C activity;GO:0006629|lipid metabolic process;GO:0006629|lipid metabolic process;GO:0007165|signal transduction;GO:0007165|signal transduction;GO:0035556|intracellular signal transduction;GO:0035556|intracellular signal transduction;	DEL370268|UTR5|DEL370281|UTR5|DEL370282|UTR5|INS370283|UTR5|INS370286|UTR5|DEL370288|upstream|DEL370289|upstream|DEL370290|upstream|DEL370291|upstream|DEL370292|upstream|DEL370293|upstream|DEL370294|upstream|INS370295|upstream|DEL370296|upstream|INS370309|upstream|INS370310|upstream|DEL370316|upstream|
[truncated: 21,643 more rows]
